# Supplementary material for: (S)-2-[(2R,3S)-2-Ammonio-3-hydr­oxy-3-(4-nitro­phen­yl)propanamido]-4-methyl­penta­noate monohydrate
Source: Acta Crystallogr Sect E Struct Rep Online. 2008 Nov 26;64(Pt 12):o2447. doi: 10.1107/S1600536808039056 (PMC2960037; doi:10.1107/S1600536808039056)
Supplement: Supplementary file 1 [file e-64-o2447-sup1.cif]

##############################################################################
###                                                                        ###
###        Electronic paper (Acta Crystallographica Section E)             ###
###                                                                        ###
##############################################################################
#                                                                            #
# This CIF contains the data in a paper accepted for publication in Acta     #
# Crystallographica Section E. It conforms to the requirements of Notes      #
# for Authors for Section E, and has been peer reviewed under the auspices   #
# of the IUCr Commission on Journals.                                        #
#                                                                            #
# Full details of the Crystallographic Information File format               #
# are given in the paper "The Crystallographic Information File (CIF):       #
# a New Standard Archive File for Crystallography" by S. R. Hall, F. H.      #
# Allen and I. D. Brown [Acta Cryst. (1991), A47, 655-685].                  #
#                                                                            #
# The current version of the core CIF dictionary is obtainable from          #
# ftp://ftp.iucr.org/pub/cif_core.dic. The current version number is 2.4.    #
#                                                                            #
# Software is freely available for graphical display of the structure(s) in  #
# this CIF.  For information consult the CIF home page http://www.iucr.org/  #
# cif/home.html                                                              #
#                                                                            #
# This file may be used for bona fide research purposes within the           #
# scientific community so long as proper attribution is given to the journal # 
# article from which it was obtained.                                        #
#                                                                            #
##############################################################################
                                             
data_I
_audit_creation_method     SHELXL-97
_chemical_name_systematic
;
(<i>S</i>)-2-[(2<i>R</i>,3<i>S</i>)-2-Ammonio-3-hydroxy-3-(4-\
nitrophenyl)propanamido]-4-methylpentanoate monohydrate
;
_chemical_name_common     ?
_chemical_formula_moiety     'C15 H21 N3 O6, H2 O'
_chemical_formula_sum     'C15 H23 N3 O7'
_chemical_formula_iupac     'C15 H21 N3 O6, H2 O'
_chemical_formula_weight     357.36
_chemical_melting_point     ?
_chemical_melting_point_gt     556.2
_chemical_melting_point_lt     558.6
_symmetry_cell_setting     'Monoclinic'
_symmetry_space_group_name_H-M     'P 21'
_symmetry_space_group_name_Hall     'P 2yb '
loop_
    _symmetry_equiv_pos_as_xyz
    'x, y, z'
    '-x, y+1/2, -z'
_cell_length_a     8.9787(7)
_cell_length_b     6.7850(5)
_cell_length_c     14.7148(11)
_cell_angle_alpha     90.00
_cell_angle_beta     95.362(5)
_cell_angle_gamma     90.00
_cell_volume     892.51(12)
_cell_formula_units_Z     2
_cell_measurement_reflns_used     2639
_cell_measurement_theta_min     2.78
_cell_measurement_theta_max     24.18
_cell_measurement_temperature     296(2)
_exptl_crystal_description     'prism'
_exptl_crystal_colour     'colourless'
_exptl_crystal_size_max     0.50
_exptl_crystal_size_mid     0.20
_exptl_crystal_size_min     0.15
_exptl_crystal_density_diffrn     1.330
_exptl_crystal_density_meas     ?
_exptl_crystal_density_method     'not measured'
_exptl_crystal_F_000     380
_exptl_absorpt_coefficient_mu     0.106
_exptl_absorpt_correction_type     multi-scan
_exptl_absorpt_process_details     '(SADABS; Bruker, 2005)'
_exptl_absorpt_correction_T_min     0.9491
_exptl_absorpt_correction_T_max     0.9840
_exptl_special_details
;
;
_diffrn_ambient_temperature     296(2)
_diffrn_radiation_type     MoK\a
_diffrn_radiation_wavelength     0.71073
_diffrn_radiation_source     'fine-focus sealed tube'
_diffrn_radiation_monochromator     graphite
_diffrn_measurement_device_type     'Bruker APEXII CCD area-detector'
_diffrn_measurement_method     '\f and \w'
_diffrn_detector_area_resol_mean     ?
_diffrn_reflns_number     8245
_diffrn_reflns_av_R_equivalents     0.0275
_diffrn_reflns_av_sigmaI/netI     0.0267
_diffrn_reflns_theta_min     2.28
_diffrn_reflns_theta_max     27.64
_diffrn_reflns_theta_full     27.64
_diffrn_measured_fraction_theta_max     0.997
_diffrn_measured_fraction_theta_full     0.997
_diffrn_reflns_limit_h_min     -11
_diffrn_reflns_limit_h_max     11
_diffrn_reflns_limit_k_min     -8
_diffrn_reflns_limit_k_max     8
_diffrn_reflns_limit_l_min     -19
_diffrn_reflns_limit_l_max     18
_diffrn_standards_number     0
_diffrn_standards_interval_count     .
_diffrn_standards_interval_time     .
_diffrn_standards_decay_%     ?
_refine_special_details
;
Refinement of <i>F</i>^2^ against ALL reflections. The weighted <i>R</i>-factor
<i>wR</i> and goodness of fit <i>S</i> are based on <i>F</i>^2^, conventional
<i>R</i>-factors <i>R</i> are based on <i>F</i>, with <i>F</i> set to zero for
negative <i>F</i>^2^. The threshold expression of <i>F</i>^2^ >
\s(<i>F</i>^2^) is used only for calculating <i>R</i>-factors(gt) <i>etc</i>.
and is not relevant to the choice of reflections for refinement.
<i>R</i>-factors based on <i>F</i>^2^ are statistically about twice as large
as those based on <i>F</i>, and <i>R</i>- factors based on ALL data will be
even larger.
;
_reflns_number_total     2254
_reflns_number_gt     1853
_reflns_threshold_expression     I>2\s(I)
_refine_ls_structure_factor_coef     Fsqd
_refine_ls_matrix_type     full
_refine_ls_R_factor_all     0.0536
_refine_ls_R_factor_gt     0.0408
_refine_ls_wR_factor_gt     0.0973
_refine_ls_wR_factor_ref     0.1045
_refine_ls_goodness_of_fit_ref     1.041
_refine_ls_restrained_S_all     1.041
_refine_ls_number_reflns     2254
_refine_ls_number_parameters     243
_refine_ls_number_restraints     1
_refine_ls_hydrogen_treatment     mixed
_refine_ls_weighting_scheme     calc
_refine_ls_weighting_details
               'w=1/[\s^2^(Fo^2^)+(0.059P)^2^+0.0778P] where P=(Fo^2^+2Fc^2^)/3'
_atom_sites_solution_hydrogens     geom
_atom_sites_solution_primary     direct
_atom_sites_solution_secondary     difmap
_refine_ls_shift/su_max     0.000
_refine_ls_shift/su_mean     0.000
_refine_diff_density_max     0.194
_refine_diff_density_min     -0.157
_refine_ls_extinction_method     none
_refine_ls_extinction_coef     ?
loop_
    _atom_type_symbol
    _atom_type_description
    _atom_type_scat_dispersion_real
    _atom_type_scat_dispersion_imag
    _atom_type_scat_source
    'C' 'C' 0.0033 0.0000
                         'International Tables Vol C Tables 4.2.6.8 and 6.1.1.4'
    'H' 'H' 0.0000 0.0000
                         'International Tables Vol C Tables 4.2.6.8 and 6.1.1.4'
    'N' 'N' 0.0061 0.0000
                         'International Tables Vol C Tables 4.2.6.8 and 6.1.1.4'
    'O' 'O' 0.0106 0.0000
                         'International Tables Vol C Tables 4.2.6.8 and 6.1.1.4'
_computing_data_collection     'APEX2 (Bruker, 2005)'
_computing_cell_refinement     'APEX2 (Bruker, 2005) and SAINT (Bruker, 2005)'
_computing_data_reduction     'SAINT (Bruker, 2005)'
_computing_structure_solution     'SHELXS97 (Sheldrick, 2008)'
_computing_structure_refinement     'SHELXL97 (Sheldrick, 2008)'
_computing_molecular_graphics     'SHELXTL (Sheldrick, 2008)'
_computing_publication_material     'WinGX (Farrugia, 1999)'
loop_
    _atom_site_type_symbol
    _atom_site_label
    _atom_site_fract_x
    _atom_site_fract_y
    _atom_site_fract_z
    _atom_site_U_iso_or_equiv
    _atom_site_adp_type
    _atom_site_calc_flag
    _atom_site_refinement_flags
    _atom_site_occupancy
    _atom_site_disorder_assembly
    _atom_site_disorder_group
    C C1 0.1171(3) 1.0193(5) 0.8450(2) 0.0593(8) Uani d . 1 . .
    C C2 0.1386(3) 1.1114(5) 0.7646(2) 0.0576(8) Uani d . 1 . .
    H H2 0.1620 1.2449 0.7637 0.069 Uiso calc R 1 . .
    C C3 0.1250(3) 1.0037(4) 0.68503(19) 0.0466(6) Uani d . 1 . .
    H H10 0.1388 1.0647 0.6298 0.056 Uiso calc R 1 . .
    C C4 0.0906(2) 0.8025(4) 0.68693(16) 0.0350(5) Uani d . 1 . .
    C C5 0.0699(3) 0.7141(5) 0.76921(18) 0.0487(7) Uani d . 1 . .
    H H5 0.0466 0.5806 0.7708 0.058 Uiso calc R 1 . .
    C C6 0.0834(3) 0.8219(6) 0.8498(2) 0.0627(9) Uani d . 1 . .
    H H6 0.0700 0.7624 0.9053 0.075 Uiso calc R 1 . .
    C C7 0.0792(2) 0.6835(4) 0.59945(16) 0.0320(5) Uani d . 1 . .
    H H7 0.0586 0.5457 0.6137 0.038 Uiso calc R 1 . .
    C C8 0.2268(2) 0.6944(3) 0.55531(14) 0.0303(5) Uani d . 1 . .
    H H8 0.2570 0.8326 0.5509 0.036 Uiso calc R 1 . .
    C C9 0.3482(2) 0.5812(4) 0.61333(15) 0.0313(5) Uani d . 1 . .
    C C10 0.7060(2) 0.5166(4) 0.64655(17) 0.0386(6) Uani d . 1 . .
    C C11 0.5895(2) 0.6028(4) 0.70569(15) 0.0368(5) Uani d . 1 . .
    H H11 0.5533 0.4984 0.7441 0.044 Uiso calc R 1 . .
    C C12 0.6643(3) 0.7644(5) 0.76667(18) 0.0469(6) Uani d . 1 . .
    H H12A 0.7440 0.7047 0.8064 0.056 Uiso calc R 1 . .
    H H12B 0.7100 0.8583 0.7280 0.056 Uiso calc R 1 . .
    C C13 0.5625(4) 0.8776(7) 0.8260(2) 0.0707(10) Uani d . 1 . .
    H H13 0.4790 0.9317 0.7860 0.085 Uiso calc R 1 . .
    C C14 0.6501(6) 1.0509(8) 0.8721(3) 0.1067(16) Uani d . 1 . .
    H H14A 0.7269 1.0011 0.9159 0.160 Uiso calc R 1 . .
    H H14B 0.5832 1.1331 0.9025 0.160 Uiso calc R 1 . .
    H H14C 0.6950 1.1266 0.8268 0.160 Uiso calc R 1 . .
    C C15 0.4992(5) 0.7477(10) 0.8948(3) 0.1045(17) Uani d . 1 . .
    H H15A 0.5792 0.6944 0.9353 0.157 Uiso calc R 1 . .
    H H15B 0.4442 0.6420 0.8640 0.157 Uiso calc R 1 . .
    H H15C 0.4337 0.8232 0.9292 0.157 Uiso calc R 1 . .
    N N1 0.1333(4) 1.1348(8) 0.9301(3) 0.0933(13) Uani d . 1 . .
    N N2 0.2080(2) 0.6066(3) 0.46217(14) 0.0345(4) Uani d . 1 . .
    N N3 0.46309(18) 0.6869(3) 0.64893(13) 0.0346(4) Uani d . 1 . .
    H H3A 0.4634 0.8115 0.6381 0.042 Uiso calc R 1 . .
    O O1 0.1562(6) 1.3125(7) 0.9239(3) 0.1463(17) Uani d . 1 . .
    O O2 0.1267(4) 1.0520(8) 1.0013(2) 0.1297(16) Uani d . 1 . .
    O O3 -0.03561(16) 0.7538(3) 0.53411(11) 0.0371(4) Uani d . 1 . .
    H H4 -0.1147 0.6988 0.5420 0.056 Uiso calc R 1 . .
    O O4 0.33299(19) 0.4031(3) 0.62517(14) 0.0482(5) Uani d . 1 . .
    O O5 0.71194(18) 0.5906(3) 0.56790(12) 0.0471(5) Uani d . 1 . .
    O O6 0.7901(2) 0.3852(3) 0.67915(14) 0.0548(5) Uani d . 1 . .
    O O7 0.50705(17) 0.5833(3) 0.42343(12) 0.0410(4) Uani d . 1 . .
    H H7W 0.5421 0.5886 0.4840 0.086(12) Uiso d R 1 . .
    H H8W 0.5327 0.6792 0.3873 0.071(10) Uiso d R 1 . .
    H H2B 0.154(3) 0.500(5) 0.4578(19) 0.045(8) Uiso d . 1 . .
    H H2C 0.162(4) 0.702(5) 0.416(2) 0.055(8) Uiso d . 1 . .
    H H2A 0.305(4) 0.564(5) 0.448(2) 0.060(9) Uiso d . 1 . .
loop_
    _atom_site_aniso_label
    _atom_site_aniso_U_11
    _atom_site_aniso_U_22
    _atom_site_aniso_U_33
    _atom_site_aniso_U_12
    _atom_site_aniso_U_13
    _atom_site_aniso_U_23
    C1 0.0459(16) 0.076(2) 0.0564(18) 0.0056(15) 0.0037(13) -0.0238(17)
    C2 0.0583(18) 0.0473(16) 0.0666(19) 0.0060(14) 0.0025(14) -0.0134(16)
    C3 0.0478(15) 0.0390(14) 0.0530(16) 0.0044(12) 0.0046(12) -0.0038(13)
    C4 0.0207(10) 0.0405(13) 0.0438(13) 0.0056(9) 0.0035(9) -0.0001(11)
    C5 0.0405(14) 0.0568(18) 0.0502(15) -0.0030(12) 0.0117(11) 0.0034(14)
    C6 0.0536(17) 0.092(3) 0.0436(16) -0.0035(18) 0.0122(13) 0.0009(17)
    C7 0.0198(9) 0.0319(10) 0.0443(12) 0.0009(9) 0.0030(8) 0.0040(10)
    C8 0.0212(10) 0.0278(10) 0.0420(12) -0.0012(8) 0.0041(8) -0.0011(10)
    C9 0.0234(10) 0.0322(12) 0.0389(11) 0.0043(9) 0.0063(8) -0.0008(10)
    C10 0.0236(10) 0.0444(14) 0.0469(14) -0.0012(10) -0.0007(9) -0.0097(11)
    C11 0.0246(10) 0.0462(14) 0.0394(12) 0.0048(10) 0.0019(8) 0.0056(11)
    C12 0.0376(13) 0.0602(16) 0.0419(13) 0.0076(12) -0.0014(10) -0.0077(13)
    C13 0.0663(19) 0.099(3) 0.0454(16) 0.034(2) -0.0050(14) -0.0190(18)
    C14 0.143(4) 0.097(3) 0.079(3) 0.024(3) -0.001(3) -0.040(3)
    C15 0.084(3) 0.170(5) 0.064(2) 0.017(3) 0.0297(19) -0.009(3)
    N1 0.085(2) 0.126(4) 0.069(2) 0.004(2) 0.0054(17) -0.041(2)
    N2 0.0247(10) 0.0361(11) 0.0433(11) -0.0023(9) 0.0057(8) -0.0012(10)
    N3 0.0223(9) 0.0356(10) 0.0458(11) -0.0005(8) 0.0027(7) 0.0025(9)
    O1 0.222(5) 0.107(3) 0.105(3) 0.002(3) -0.009(3) -0.062(3)
    O2 0.155(3) 0.180(4) 0.0575(16) -0.041(3) 0.0267(18) -0.043(2)
    O3 0.0214(7) 0.0398(9) 0.0495(9) 0.0015(7) 0.0012(6) 0.0023(8)
    O4 0.0373(9) 0.0318(9) 0.0742(12) 0.0033(8) -0.0014(8) 0.0039(9)
    O5 0.0272(8) 0.0707(13) 0.0439(10) 0.0003(9) 0.0073(7) -0.0007(10)
    O6 0.0444(10) 0.0550(12) 0.0641(12) 0.0190(10) 0.0003(9) -0.0045(10)
    O7 0.0323(8) 0.0407(9) 0.0507(10) -0.0021(8) 0.0070(7) 0.0013(9)
_geom_special_details
;
All e.s.d.'s (except the e.s.d. in the dihedral angle between two l.s. planes)
are estimated using the full covariance matrix. The cell e.s.d.'s are taken
into account individually in the estimation of e.s.d.'s in distances, angles
and torsion angles; correlations between e.s.d.'s in cell parameters are only
used when they are defined by crystal symmetry. An approximate (isotropic)
treatment of cell e.s.d.'s is used for estimating e.s.d.'s involving l.s.
planes.
;
loop_
    _geom_bond_atom_site_label_1
    _geom_bond_atom_site_label_2
    _geom_bond_site_symmetry_2
    _geom_bond_distance
    _geom_bond_publ_flag
    C1 C2 . 1.368(5) ?
    C1 C6 . 1.376(5) ?
    C1 N1 . 1.473(4) ?
    C2 C3 . 1.376(4) ?
    C2 H2 . 0.9300 ?
    C3 C4 . 1.401(4) ?
    C3 H10 . 0.9300 ?
    C4 C5 . 1.379(3) ?
    C4 C7 . 1.515(3) ?
    C5 C6 . 1.388(4) ?
    C5 H5 . 0.9300 ?
    C6 H6 . 0.9300 ?
    C7 O3 . 1.424(3) ?
    C7 C8 . 1.531(3) ?
    C7 H7 . 0.9800 ?
    C8 N2 . 1.489(3) ?
    C8 C9 . 1.528(3) ?
    C8 H8 . 0.9800 ?
    C9 O4 . 1.231(3) ?
    C9 N3 . 1.323(3) ?
    C10 O6 . 1.236(3) ?
    C10 O5 . 1.267(3) ?
    C10 C11 . 1.538(3) ?
    C11 N3 . 1.461(3) ?
    C11 C12 . 1.532(4) ?
    C11 H11 . 0.9800 ?
    C12 C13 . 1.528(4) ?
    C12 H12A . 0.9700 ?
    C12 H12B . 0.9700 ?
    C13 C15 . 1.494(6) ?
    C13 C14 . 1.537(6) ?
    C13 H13 . 0.9800 ?
    C14 H14A . 0.9600 ?
    C14 H14B . 0.9600 ?
    C14 H14C . 0.9600 ?
    C15 H15A . 0.9600 ?
    C15 H15B . 0.9600 ?
    C15 H15C . 0.9600 ?
    N1 O2 . 1.195(6) ?
    N1 O1 . 1.228(7) ?
    N2 H2B . 0.87(3) ?
    N2 H2C . 0.99(3) ?
    N2 H2A . 0.95(3) ?
    N3 H3A . 0.8600 ?
    O3 H4 . 0.8200 ?
    O7 H7W . 0.9174 ?
    O7 H8W . 0.8845 ?
loop_
    _geom_angle_atom_site_label_1
    _geom_angle_atom_site_label_2
    _geom_angle_atom_site_label_3
    _geom_angle_site_symmetry_1
    _geom_angle_site_symmetry_3
    _geom_angle
    _geom_angle_publ_flag
    C2 C1 C6 . . 122.5(3) ?
    C2 C1 N1 . . 118.8(4) ?
    C6 C1 N1 . . 118.6(4) ?
    C1 C2 C3 . . 119.0(3) ?
    C1 C2 H2 . . 120.5 ?
    C3 C2 H2 . . 120.5 ?
    C2 C3 C4 . . 120.2(3) ?
    C2 C3 H10 . . 119.9 ?
    C4 C3 H10 . . 119.9 ?
    C5 C4 C3 . . 119.3(3) ?
    C5 C4 C7 . . 120.7(2) ?
    C3 C4 C7 . . 120.0(2) ?
    C4 C5 C6 . . 120.8(3) ?
    C4 C5 H5 . . 119.6 ?
    C6 C5 H5 . . 119.6 ?
    C1 C6 C5 . . 118.1(3) ?
    C1 C6 H6 . . 120.9 ?
    C5 C6 H6 . . 120.9 ?
    O3 C7 C4 . . 112.48(18) ?
    O3 C7 C8 . . 107.33(17) ?
    C4 C7 C8 . . 110.03(18) ?
    O3 C7 H7 . . 109.0 ?
    C4 C7 H7 . . 109.0 ?
    C8 C7 H7 . . 109.0 ?
    N2 C8 C9 . . 109.07(18) ?
    N2 C8 C7 . . 110.07(17) ?
    C9 C8 C7 . . 109.85(18) ?
    N2 C8 H8 . . 109.3 ?
    C9 C8 H8 . . 109.3 ?
    C7 C8 H8 . . 109.3 ?
    O4 C9 N3 . . 124.7(2) ?
    O4 C9 C8 . . 119.3(2) ?
    N3 C9 C8 . . 116.0(2) ?
    O6 C10 O5 . . 124.3(2) ?
    O6 C10 C11 . . 118.5(2) ?
    O5 C10 C11 . . 117.1(2) ?
    N3 C11 C12 . . 109.3(2) ?
    N3 C11 C10 . . 111.00(19) ?
    C12 C11 C10 . . 108.64(19) ?
    N3 C11 H11 . . 109.3 ?
    C12 C11 H11 . . 109.3 ?
    C10 C11 H11 . . 109.3 ?
    C13 C12 C11 . . 116.2(2) ?
    C13 C12 H12A . . 108.2 ?
    C11 C12 H12A . . 108.2 ?
    C13 C12 H12B . . 108.2 ?
    C11 C12 H12B . . 108.2 ?
    H12A C12 H12B . . 107.4 ?
    C15 C13 C12 . . 112.1(4) ?
    C15 C13 C14 . . 111.3(3) ?
    C12 C13 C14 . . 109.2(3) ?
    C15 C13 H13 . . 108.1 ?
    C12 C13 H13 . . 108.1 ?
    C14 C13 H13 . . 108.1 ?
    C13 C14 H14A . . 109.5 ?
    C13 C14 H14B . . 109.5 ?
    H14A C14 H14B . . 109.5 ?
    C13 C14 H14C . . 109.5 ?
    H14A C14 H14C . . 109.5 ?
    H14B C14 H14C . . 109.5 ?
    C13 C15 H15A . . 109.5 ?
    C13 C15 H15B . . 109.5 ?
    H15A C15 H15B . . 109.5 ?
    C13 C15 H15C . . 109.5 ?
    H15A C15 H15C . . 109.5 ?
    H15B C15 H15C . . 109.5 ?
    O2 N1 O1 . . 123.3(4) ?
    O2 N1 C1 . . 119.1(5) ?
    O1 N1 C1 . . 117.6(4) ?
    C8 N2 H2B . . 114.5(19) ?
    C8 N2 H2C . . 111.6(18) ?
    H2B N2 H2C . . 107(3) ?
    C8 N2 H2A . . 107.1(19) ?
    H2B N2 H2A . . 104(3) ?
    H2C N2 H2A . . 112(3) ?
    C9 N3 C11 . . 123.3(2) ?
    C9 N3 H3A . . 118.3 ?
    C11 N3 H3A . . 118.3 ?
    C7 O3 H4 . . 109.5 ?
    H7W O7 H8W . . 118.1 ?
loop_
    _geom_torsion_atom_site_label_1
    _geom_torsion_atom_site_label_2
    _geom_torsion_atom_site_label_3
    _geom_torsion_atom_site_label_4
    _geom_torsion_site_symmetry_1
    _geom_torsion_site_symmetry_2
    _geom_torsion_site_symmetry_3
    _geom_torsion_site_symmetry_4
    _geom_torsion
    _geom_torsion_publ_flag
    C6 C1 C2 C3 . . . . 0.5(5) ?
    N1 C1 C2 C3 . . . . 179.3(3) ?
    C1 C2 C3 C4 . . . . -0.3(4) ?
    C2 C3 C4 C5 . . . . 0.2(4) ?
    C2 C3 C4 C7 . . . . -178.6(2) ?
    C3 C4 C5 C6 . . . . -0.2(4) ?
    C7 C4 C5 C6 . . . . 178.6(2) ?
    C2 C1 C6 C5 . . . . -0.5(5) ?
    N1 C1 C6 C5 . . . . -179.3(3) ?
    C4 C5 C6 C1 . . . . 0.4(4) ?
    C5 C4 C7 O3 . . . . 119.8(2) ?
    C3 C4 C7 O3 . . . . -61.3(3) ?
    C5 C4 C7 C8 . . . . -120.6(2) ?
    C3 C4 C7 C8 . . . . 58.2(3) ?
    O3 C7 C8 N2 . . . . -47.8(2) ?
    C4 C7 C8 N2 . . . . -170.52(19) ?
    O3 C7 C8 C9 . . . . -167.95(18) ?
    C4 C7 C8 C9 . . . . 69.4(2) ?
    N2 C8 C9 O4 . . . . -58.8(3) ?
    C7 C8 C9 O4 . . . . 61.9(3) ?
    N2 C8 C9 N3 . . . . 122.4(2) ?
    C7 C8 C9 N3 . . . . -116.9(2) ?
    O6 C10 C11 N3 . . . . -155.5(2) ?
    O5 C10 C11 N3 . . . . 26.6(3) ?
    O6 C10 C11 C12 . . . . 84.4(3) ?
    O5 C10 C11 C12 . . . . -93.6(3) ?
    N3 C11 C12 C13 . . . . 54.7(3) ?
    C10 C11 C12 C13 . . . . 175.9(3) ?
    C11 C12 C13 C15 . . . . 64.0(4) ?
    C11 C12 C13 C14 . . . . -172.3(3) ?
    C2 C1 N1 O2 . . . . -174.0(4) ?
    C6 C1 N1 O2 . . . . 4.9(5) ?
    C2 C1 N1 O1 . . . . 4.6(6) ?
    C6 C1 N1 O1 . . . . -176.5(4) ?
    O4 C9 N3 C11 . . . . 1.5(3) ?
    C8 C9 N3 C11 . . . . -179.66(19) ?
    C12 C11 N3 C9 . . . . -156.1(2) ?
    C10 C11 N3 C9 . . . . 84.1(3) ?
loop_
    _geom_hbond_atom_site_label_D
    _geom_hbond_atom_site_label_H
    _geom_hbond_atom_site_label_A
    _geom_hbond_site_symmetry_A
    _geom_hbond_distance_DH
    _geom_hbond_distance_HA
    _geom_hbond_distance_DA
    _geom_hbond_angle_DHA
    O7 H7W O5 . 0.92 1.87 2.679(2) 145.7
    O7 H8W O4 2_656 0.88 1.96 2.734(3) 145.5
    N2 H2B O3 2_546 0.87(3) 1.99(3) 2.854(3) 172(3)
    O3 H4 O5 1_455 0.82 1.79 2.612(2) 175.2
    N3 H3A O7 2_656 0.86 2.08 2.914(3) 162.5
    N2 H2C O6 2_656 0.99(3) 1.96(3) 2.811(3) 143(3)
    N2 H2A O7 . 0.95(3) 1.89(3) 2.801(2) 158(3)
data_global
_journal_date_recd_electronic     2008-10-30
_journal_date_accepted     2008-11-21
_journal_name_full     'Acta Crystallographica, Section E'
_journal_year     2008
_journal_volume     64
_journal_issue     12
_journal_page_first     o2447
_journal_page_last     o2447
_journal_paper_category     QO
_journal_coeditor_code     SI2128
_publ_contact_author_name     'Wen-Fang Xu*'
_publ_contact_author_address
;
Institute of Medicinal Chemistry,
School of Pharmacy,
Shandong University,
Ji'nan 250012,
People's Republic of China
;
_publ_contact_author_email     'xuwenfsdu@yahoo.cn'
_publ_contact_author_fax     '86 531 88382264'
_publ_contact_author_phone     '86 531 88382264'
_publ_section_title
;\
(<i>S</i>)-2-[(2<i>R</i>,3<i>S</i>)-2-Ammonio-3-hydroxy-3-(4-nitrophenyl)\
propanamido]-4-methylpentanoate monohydrate
;
loop_
    _publ_author_name
    _publ_author_footnote
    _publ_author_address
    'Yang, Kang-Hui' .
;
Institute of Medicinal Chemistry,
School of Pharmacy,
Shandong University,
Ji'nan 250012,
People's Republic of China
;
    'Li, Xun' .
;
Institute of Medicinal Chemistry,
School of Pharmacy,
Shandong University,
Ji'nan 250012,
People's Republic of China
;
    'Gong, Jian-Zhi' .
;
Institute of Medicinal Chemistry,
School of Pharmacy,
Shandong University,
Ji'nan 250012,
People's Republic of China
;
    'Fang, Hao' .
;
Institute of Medicinal Chemistry,
School of Pharmacy,
Shandong University,
Ji'nan 250012,
People's Republic of China
;
    'Xu, Wen-Fang' .
;
Institute of Medicinal Chemistry,
School of Pharmacy,
Shandong University,
Ji'nan 250012,
People's Republic of China
;
_publ_section_synopsis     .
