# Supplementary material for: (S)-2-[(2R,3S)-2-Ammonio-3-hydr­oxy-3-(4-nitro­phen­yl)propanamido]-4-methyl­penta­noate monohydrate
Source: Acta Crystallogr Sect E Struct Rep Online. 2008 Nov 26;64(Pt 12):o2447. doi: 10.1107/S1600536808039056 (PMC2960037; doi:10.1107/S1600536808039056)
Supplement: Supplementary file 2 [file e-64-o2447-Isup2.hkl]

#
# h,k,l, Fc-squared, Fo-squared, sigma(Fo-squared) and status flag
#
data_I
_shelx_title ' yangkanghuid3101 in P2(1)'
_shelx_refln_list_code          4
_shelx_F_calc_maximum       88.96
_exptl_crystal_F_000       380.00
_reflns_d_resolution_high  0.7661
 
loop_
 _symmetry_equiv_pos_as_xyz
 'x, y, z'
 '-x, y+1/2, -z'
 
_cell_length_a     8.9787
_cell_length_b     6.7850
_cell_length_c    14.7148
_cell_angle_alpha  90.000
_cell_angle_beta   95.362
_cell_angle_gamma  90.000
 
_shelx_F_squared_multiplier     1.000
 
loop_
 _refln_index_h
 _refln_index_k
 _refln_index_l
 _refln_F_squared_calc
 _refln_F_squared_meas
 _refln_F_squared_sigma
 _refln_observed_status
   1   0   0      220.38      245.71      4.44 o
   2   0   0       22.80       36.54      1.73 o
   3   0   0      963.95     1004.10     12.27 o
   4   0   0      132.37      141.73      4.72 o
   5   0   0     1110.18     1167.66     11.96 o
   6   0   0        8.47        7.63      0.77 o
   7   0   0      138.41      135.74      4.07 o
   8   0   0       20.40       26.67      2.25 o
   9   0   0       33.18       34.30      4.01 o
  10   0   0       15.92       19.30      3.60 o
  11   0   0        7.01       13.53      3.51 o
   1   1   0      472.16      550.61      5.44 o
   2   1   0     2798.95     3200.10     64.78 o
   3   1   0       96.72      100.73      2.07 o
   4   1   0       44.20       51.47      1.34 o
   5   1   0      392.05      434.31      3.76 o
   6   1   0      558.82      563.98      4.75 o
   7   1   0      170.83      171.57      2.76 o
   8   1   0      495.75      500.09      5.84 o
   9   1   0       51.58       49.50      2.60 o
  10   1   0       48.21       48.04      3.51 o
  11   1   0       43.33       49.53      5.27 o
   0   2   0     3049.57     3039.48     40.58 o
   1   2   0      497.36      511.18      3.89 o
   2   2   0      956.68      947.55      7.66 o
   3   2   0      210.03      210.10      2.78 o
   4   2   0      186.16      209.73      2.28 o
   5   2   0      106.99      109.74      1.71 o
   6   2   0       72.48       74.94      1.65 o
   7   2   0      153.26      161.13      2.74 o
   8   2   0       47.78       44.46      2.01 o
   9   2   0       22.51       23.18      1.68 o
  10   2   0       22.24       25.14      2.25 o
  11   2   0        4.73        6.28      3.30 o
   1   3   0      339.98      377.22      3.44 o
   2   3   0       14.86       15.21      0.75 o
   3   3   0      245.27      274.85      2.46 o
   4   3   0       16.57       17.71      0.76 o
   5   3   0       28.68       26.99      0.98 o
   6   3   0      475.66      456.46      7.29 o
   7   3   0       78.59       80.26      2.31 o
   8   3   0       20.91       19.75      1.79 o
   9   3   0       20.07       17.95      1.98 o
  10   3   0       12.62       13.68      2.02 o
   0   4   0      382.73      380.32      5.04 o
   1   4   0      244.72      262.27      2.37 o
   2   4   0      141.73      150.72      2.14 o
   3   4   0       69.84       66.25      1.35 o
   4   4   0       19.49       16.89      0.94 o
   5   4   0       96.78      104.97      2.45 o
   6   4   0       13.37       16.43      1.26 o
   7   4   0       14.79       15.03      1.51 o
   8   4   0       13.52       18.08      1.67 o
   9   4   0        7.55        7.20      1.43 o
  10   4   0       18.50       21.52      2.97 o
   1   5   0       34.41       37.11      0.98 o
   2   5   0       26.91       29.75      0.98 o
   3   5   0        0.10       -0.28      0.54 o
   4   5   0       73.54       77.99      2.49 o
   5   5   0      112.11      114.35      4.23 o
   6   5   0        1.28        1.81      0.97 o
   7   5   0        3.93        2.87      1.09 o
   8   5   0        4.01        4.92      1.33 o
   9   5   0        0.67        1.89      1.86 o
   0   6   0       86.69       93.13      2.22 o
   1   6   0       48.70       51.29      1.27 o
   2   6   0        1.75        1.56      0.64 o
   3   6   0       52.34       51.50      1.88 o
   4   6   0       15.53       14.89      2.28 o
   5   6   0       15.61       13.88      1.55 o
   6   6   0       59.64       61.81      2.67 o
   7   6   0       13.00       11.21      2.17 o
   8   6   0        2.31        1.75      1.79 o
   1   7   0       56.55       55.33      2.49 o
   2   7   0        2.71        3.71      0.91 o
   3   7   0       51.40       57.10      2.21 o
   4   7   0       23.58       28.53      2.03 o
   5   7   0       13.60       18.29      2.52 o
   6   7   0        3.38        1.50      1.73 o
   7   7   0        0.62        1.68      1.70 o
   1   8   0        5.27        5.34      1.53 o
   2   8   0        4.87        6.24      1.37 o
   3   8   0        8.06        5.73      2.00 o
   4   8   0        3.52        6.71      2.20 o
   5   8   0        8.60        9.45      2.41 o
 -11   0   1       25.12       26.64      4.29 o
 -10   0   1        1.69        6.53      2.74 o
  -9   0   1       37.69       48.87      4.72 o
  -8   0   1      342.35      334.52      7.10 o
  -7   0   1      219.35      232.53      4.16 o
  -6   0   1       47.66       58.30      1.61 o
  -5   0   1       56.40       57.87      1.99 o
  -4   0   1     2850.15     3317.18     30.50 o
  -3   0   1     5554.71     6596.82     58.76 o
  -2   0   1     3170.29     3295.03     29.67 o
  -1   0   1       46.62       49.13      1.39 o
   1   0   1      792.69      839.35     13.57 o
   2   0   1     7913.85     8636.19    132.50 o
   3   0   1      707.20      720.69     10.25 o
   4   0   1      438.93      478.57      7.22 o
   5   0   1       32.45       31.92      3.15 o
   6   0   1      213.77      204.38      3.63 o
   7   0   1       46.33       44.93      2.50 o
   8   0   1       61.04       60.36      3.16 o
   9   0   1       26.03       28.80      3.68 o
  10   0   1       43.14       42.34      3.83 o
  11   0   1        2.05        0.95      2.40 o
 -11   1   1       37.73       39.76      3.56 o
 -10   1   1        8.23        8.62      2.12 o
  -9   1   1       17.61       22.13      1.95 o
  -8   1   1       37.30       39.97      2.02 o
  -7   1   1        8.14        9.19      0.79 o
  -6   1   1      216.92      231.07      3.36 o
  -5   1   1      470.52      504.08      4.52 o
  -4   1   1      906.65      941.71      7.01 o
  -3   1   1      557.56      600.29      5.66 o
  -2   1   1     2230.70     2512.46     17.75 o
  -1   1   1     2408.89     2355.91     16.55 o
   0   1   1     2343.17     2194.32     17.01 o
   1   1   1      474.41      439.03      5.59 o
   2   1   1     3907.85     4168.93     31.63 o
   3   1   1     1593.98     1708.63     11.30 o
   4   1   1      636.64      725.83      5.65 o
   5   1   1      244.97      250.09      2.85 o
   6   1   1      222.88      228.25      2.89 o
   7   1   1      124.61      128.27      2.10 o
   8   1   1      578.47      541.37      5.52 o
   9   1   1        4.13        4.46      1.57 o
  10   1   1       14.50       16.84      2.40 o
  11   1   1        8.42        7.61      3.26 o
 -11   2   1        0.00        2.44      2.14 o
 -10   2   1       94.59       85.85      5.60 o
  -9   2   1       37.29       35.55      3.17 o
  -8   2   1       40.84       43.54      2.01 o
  -7   2   1        5.11        4.93      1.13 o
  -6   2   1       72.82       84.08      2.63 o
  -5   2   1      592.75      641.51      5.06 o
  -4   2   1       14.89       14.31      0.62 o
  -3   2   1      108.91      122.03      1.47 o
  -2   2   1      637.33      659.41      5.90 o
  -1   2   1     1230.99     1193.51     11.89 o
   0   2   1      995.65      904.81      7.84 o
   1   2   1      667.44      643.87      5.89 o
   2   2   1      234.35      260.65      2.46 o
   3   2   1      194.41      200.51      2.79 o
   4   2   1      937.59      948.13      7.15 o
   5   2   1       89.02      104.61      1.82 o
   6   2   1       54.27       51.54      1.45 o
   7   2   1       66.71       64.93      1.76 o
   8   2   1       11.30       11.39      1.26 o
   9   2   1      146.78      151.54      3.62 o
  10   2   1       18.89       17.70      4.34 o
  11   2   1        2.46       -2.69      2.84 o
 -11   3   1        3.91        7.53      3.57 o
 -10   3   1       10.82        9.41      1.85 o
  -9   3   1       36.80       30.38      2.03 o
  -8   3   1       29.74       29.50      1.63 o
  -7   3   1       96.63       96.28      3.81 o
  -6   3   1      335.71      352.50      4.70 o
  -5   3   1       49.05       58.85      2.10 o
  -4   3   1       31.41       32.40      1.23 o
  -3   3   1       40.74       46.38      1.01 o
  -2   3   1      399.99      404.44      3.36 o
  -1   3   1       97.30      104.11      1.41 o
   0   3   1     1132.69     1155.53      7.51 o
   1   3   1      228.83      250.35      2.87 o
   2   3   1      375.89      361.89      3.37 o
   3   3   1      257.65      276.84      2.92 o
   4   3   1       21.26       24.09      1.16 o
   5   3   1      126.68      133.77      2.64 o
   6   3   1       24.68       22.84      1.77 o
   7   3   1      140.89      148.11      3.02 o
   8   3   1        2.11        2.31      0.96 o
   9   3   1        1.95        0.82      1.18 o
  10   3   1       18.25       14.56      3.73 o
 -10   4   1       11.16       11.85      2.66 o
  -9   4   1       33.44       35.02      2.26 o
  -8   4   1        3.23        4.54      1.62 o
  -7   4   1        3.22        2.76      0.90 o
  -6   4   1       24.85       24.71      1.45 o
  -5   4   1      125.00      126.11      2.69 o
  -4   4   1      134.93      141.35      2.70 o
  -3   4   1       71.51       76.46      1.48 o
  -2   4   1      503.24      527.34      4.12 o
  -1   4   1      356.49      370.69      2.83 o
   0   4   1       92.88      106.14      1.72 o
   1   4   1      166.09      155.92      1.98 o
   2   4   1      121.87      125.06      1.78 o
   3   4   1        3.71        3.50      0.62 o
   4   4   1      112.87      103.74      1.91 o
   5   4   1       54.88       47.94      1.74 o
   6   4   1       26.22       25.60      1.64 o
   7   4   1      158.11      160.65      3.79 o
   8   4   1        1.86        3.35      1.12 o
   9   4   1       16.78       17.89      1.84 o
  10   4   1       13.41       14.93      2.69 o
  -9   5   1        9.87       12.04      2.45 o
  -8   5   1        1.94        1.30      1.19 o
  -7   5   1        9.33        9.48      1.40 o
  -6   5   1        9.66       11.93      1.26 o
  -5   5   1      136.91      125.29      2.87 o
  -4   5   1      118.52      111.56      2.58 o
  -3   5   1       76.35       74.19      2.04 o
  -2   5   1       23.41       22.11      0.87 o
  -1   5   1       58.68       62.86      1.16 o
   0   5   1       18.78       19.06      0.81 o
   1   5   1       21.35       22.44      0.83 o
   2   5   1       88.36       81.04      1.51 o
   3   5   1       36.82       34.47      1.29 o
   4   5   1       24.11       20.96      1.52 o
   5   5   1       67.23       65.34      2.43 o
   6   5   1        4.23        5.33      1.15 o
   7   5   1       11.55       10.53      1.42 o
   8   5   1        3.96        1.91      1.33 o
   9   5   1        7.67        7.20      2.09 o
  -8   6   1        0.90       -1.56      2.03 o
  -7   6   1        0.20        0.33      1.64 o
  -6   6   1       31.47       35.61      2.20 o
  -5   6   1        4.10        3.13      1.54 o
  -4   6   1       22.29       20.29      1.44 o
  -3   6   1        4.74        4.54      0.97 o
  -2   6   1       39.82       39.03      2.03 o
  -1   6   1       20.81       20.41      0.90 o
   0   6   1       75.31       72.69      1.48 o
   1   6   1        1.39        1.57      0.62 o
   2   6   1       31.74       32.66      1.35 o
   3   6   1       57.97       61.53      2.33 o
   4   6   1        0.98        1.91      0.92 o
   5   6   1       19.66       19.37      1.68 o
   6   6   1       20.55       20.30      1.86 o
   7   6   1       19.40       22.41      2.79 o
   8   6   1        0.45        0.00      1.77 o
  -7   7   1       10.68       18.95      6.24 o
  -6   7   1        2.12        1.04      1.66 o
  -5   7   1       37.66       35.79      3.15 o
  -4   7   1       12.75       11.56      1.39 o
  -3   7   1       39.32       40.84      2.12 o
  -2   7   1        4.84        2.05      0.84 o
  -1   7   1        1.83        0.82      0.86 o
   0   7   1       33.06       31.71      1.50 o
   1   7   1       26.23       28.34      1.43 o
   2   7   1        1.13       -0.58      0.79 o
   3   7   1        1.55       -0.08      0.96 o
   4   7   1       28.48       29.17      2.04 o
   5   7   1        0.01        1.58      1.64 o
   6   7   1        2.63        1.37      1.80 o
   7   7   1        2.59        2.61      1.97 o
  -5   8   1        1.77        3.83      2.07 o
  -4   8   1        2.79        4.02      3.05 o
  -3   8   1        6.57        2.80      1.65 o
  -2   8   1        0.28        0.48      1.14 o
  -1   8   1        2.15       -0.37      1.80 o
   0   8   1        4.43        6.13      2.86 o
   1   8   1       23.73       27.68      5.28 o
   2   8   1        5.08        2.71      1.40 o
   3   8   1        8.41        8.29      2.09 o
   4   8   1        1.09       -0.58      1.81 o
 -11   0   2       84.29       86.63      6.53 o
 -10   0   2        0.89        1.24      2.57 o
  -9   0   2        8.62       10.04      2.87 o
  -8   0   2      192.35      187.89      8.04 o
  -7   0   2        7.13       10.52      1.09 o
  -6   0   2       57.37       65.36      1.70 o
  -5   0   2        0.05        0.45      0.50 o
  -4   0   2      726.03      828.97      8.81 o
  -3   0   2      134.88      174.13      3.25 o
  -2   0   2     3914.38     4032.11     61.43 o
  -1   0   2       11.39       10.10      0.50 o
   1   0   2      570.26      557.09      9.78 o
   2   0   2     1686.83     1689.06     26.93 o
   3   0   2      800.47      831.78     10.61 o
   4   0   2      347.17      396.99     11.47 o
   5   0   2       31.76       34.55      1.48 o
   6   0   2       80.13       84.70      2.91 o
   7   0   2       63.43       49.92      2.62 o
   8   0   2      390.36      395.75      8.04 o
   9   0   2       95.34       88.84      3.84 o
  10   0   2        3.17        1.40      2.38 o
  11   0   2       21.12       24.26      4.09 o
 -11   1   2       23.94       26.36      3.16 o
 -10   1   2       55.73       62.07      8.24 o
  -9   1   2       34.12       41.18      3.10 o
  -8   1   2       17.80       23.37      1.51 o
  -7   1   2      127.20      126.23      2.80 o
  -6   1   2      159.34      161.62      2.36 o
  -5   1   2       96.18       93.95      1.64 o
  -4   1   2       46.33       55.85      1.38 o
  -3   1   2     1738.01     1861.41     12.33 o
  -2   1   2     1862.99     1964.77     15.97 o
  -1   1   2     1480.85     1399.30     10.15 o
   0   1   2     4537.16     4135.83     35.90 o
   1   1   2      668.48      599.97      5.28 o
   2   1   2     1196.23     1213.67     10.08 o
   3   1   2      951.21     1010.07      7.18 o
   4   1   2      990.24     1073.45      7.84 o
   5   1   2      231.62      244.30      2.85 o
   6   1   2       76.32       71.24      1.92 o
   7   1   2        2.15        1.20      0.61 o
   8   1   2       84.62       88.60      2.09 o
   9   1   2        3.08        4.64      1.10 o
  10   1   2       13.49       11.89      1.76 o
  11   1   2        6.61        9.38      3.37 o
 -11   2   2        1.00        2.88      2.25 o
 -10   2   2       13.45       20.50      2.87 o
  -9   2   2       67.99       70.58      2.57 o
  -8   2   2       91.85       92.82      2.85 o
  -7   2   2       56.45       48.04      1.74 o
  -6   2   2      179.56      174.63      3.97 o
  -5   2   2      417.07      424.89      3.70 o
  -4   2   2       26.92       30.38      0.86 o
  -3   2   2      158.78      170.73      1.98 o
  -2   2   2       18.82       18.95      0.56 o
  -1   2   2      184.36      179.51      1.88 o
   0   2   2     1076.50     1070.10      9.11 o
   1   2   2       67.21       67.19      1.22 o
   2   2   2      579.08      622.79      5.31 o
   3   2   2      180.16      169.91      2.61 o
   4   2   2      351.19      369.95      3.59 o
   5   2   2       85.36       86.73      1.68 o
   6   2   2      104.75      110.11      2.04 o
   7   2   2      124.54      118.51      2.27 o
   8   2   2       58.99       51.43      1.86 o
   9   2   2       21.79       18.02      2.70 o
  10   2   2       45.41       43.92      3.43 o
  11   2   2       35.48       39.47      4.94 o
 -11   3   2        1.79        3.08      3.37 o
 -10   3   2       23.29       28.09      3.36 o
  -9   3   2       29.18       32.45      2.72 o
  -8   3   2        5.57        5.04      1.12 o
  -7   3   2       54.58       54.26      1.96 o
  -6   3   2      194.32      190.73      3.32 o
  -5   3   2      110.81      119.42      2.44 o
  -4   3   2      113.43      118.73      1.65 o
  -3   3   2       12.39       13.24      0.67 o
  -2   3   2      214.75      212.54      2.14 o
  -1   3   2       56.62       61.12      1.19 o
   0   3   2      230.33      256.66      2.39 o
   1   3   2       29.40       25.13      0.74 o
   2   3   2      257.04      256.70      3.23 o
   3   3   2      842.65      862.71      7.40 o
   4   3   2      123.79      118.65      1.92 o
   5   3   2        7.60        7.70      0.72 o
   6   3   2       32.11       32.06      1.28 o
   7   3   2      100.30       89.29      2.34 o
   8   3   2       39.73       41.84      2.10 o
   9   3   2        9.66        8.92      1.90 o
  10   3   2        4.39       -0.49      1.69 o
 -10   4   2        2.36        2.27      2.63 o
  -9   4   2        9.45       10.64      1.41 o
  -8   4   2        0.32        0.52      0.85 o
  -7   4   2        1.96        2.14      0.87 o
  -6   4   2       64.03       67.69      2.15 o
  -5   4   2      151.95      160.38      3.06 o
  -4   4   2       69.87       74.42      1.98 o
  -3   4   2       22.57       22.26      0.84 o
  -2   4   2      237.75      253.48      2.43 o
  -1   4   2      234.63      233.86      2.20 o
   0   4   2       30.65       26.21      0.86 o
   1   4   2       41.38       43.00      0.97 o
   2   4   2       19.57       19.51      1.20 o
   3   4   2       28.64       28.32      1.16 o
   4   4   2      145.95      151.18      2.62 o
   5   4   2       94.56       91.56      2.14 o
   6   4   2       16.51       12.70      1.22 o
   7   4   2       54.63       48.94      2.27 o
   8   4   2        1.34        2.13      1.35 o
   9   4   2       22.27       21.53      2.28 o
  10   4   2        2.95        3.01      2.08 o
  -9   5   2        9.00       11.75      4.08 o
  -8   5   2        2.92       -0.46      1.07 o
  -7   5   2        9.17        7.26      1.19 o
  -6   5   2        7.39        6.83      1.11 o
  -5   5   2       60.41       67.35      2.17 o
  -4   5   2       16.87       18.22      1.27 o
  -3   5   2      160.09      178.72      3.17 o
  -2   5   2       26.72       23.48      0.84 o
  -1   5   2        5.53        6.88      0.55 o
   0   5   2       22.98       21.02      0.91 o
   1   5   2        2.28        2.48      0.47 o
   2   5   2      145.08      145.17      2.61 o
   3   5   2       65.55       69.63      2.15 o
   4   5   2      203.83      203.64      3.80 o
   5   5   2        8.71        8.16      1.21 o
   6   5   2       50.95       51.68      2.35 o
   7   5   2       21.06       23.08      1.87 o
   8   5   2       15.07       16.83      2.11 o
   9   5   2        0.68       -0.30      1.71 o
  -8   6   2        0.01        0.87      1.81 o
  -7   6   2        6.53       11.21      2.26 o
  -6   6   2        2.80        1.47      1.12 o
  -5   6   2       91.36       95.83      2.76 o
  -4   6   2       86.51       79.86      2.42 o
  -3   6   2       15.68       12.87      1.09 o
  -2   6   2       16.08       14.60      1.22 o
  -1   6   2       14.11       14.50      1.00 o
   0   6   2       18.97       19.93      0.85 o
   1   6   2       15.78       12.30      0.98 o
   2   6   2       94.77       98.41      2.42 o
   3   6   2        2.69        2.08      0.89 o
   4   6   2        2.10        2.19      0.94 o
   5   6   2       17.75       14.97      1.61 o
   6   6   2        3.08        2.82      1.18 o
   7   6   2        2.62        3.74      1.86 o
   8   6   2       10.33       11.71      2.55 o
  -7   7   2       17.96        9.98      2.41 o
  -6   7   2        1.90        2.43      1.74 o
  -5   7   2       24.32       23.71      2.71 o
  -4   7   2        3.99        3.89      1.05 o
  -3   7   2       10.66       11.43      1.20 o
  -2   7   2       10.64       12.27      1.14 o
  -1   7   2        0.24       -0.73      0.73 o
   0   7   2       72.10       84.26      2.51 o
   1   7   2        8.37       11.37      1.01 o
   2   7   2        5.86        5.71      1.34 o
   3   7   2       20.80       23.26      1.80 o
   4   7   2       29.93       31.17      2.09 o
   5   7   2        3.72        6.32      4.81 o
   6   7   2        9.91       10.10      2.37 o
  -4   8   2        0.67        1.70      1.76 o
  -3   8   2        3.86        5.48      2.59 o
  -2   8   2        7.66        7.70      2.74 o
  -1   8   2        8.93        4.82      1.42 o
   0   8   2        6.06        5.94      1.56 o
   1   8   2       22.22       23.05      2.87 o
   2   8   2       12.00       10.25      1.51 o
   3   8   2        4.74        6.77      2.86 o
   4   8   2        6.82        7.95      2.30 o
 -11   0   3       79.83       73.90      6.20 o
 -10   0   3        0.80        1.89      2.47 o
  -9   0   3        0.02        2.52      2.40 o
  -8   0   3      162.93      163.11      7.50 o
  -7   0   3        5.87        3.47      0.86 o
  -6   0   3        1.28        2.43      0.74 o
  -5   0   3        1.06       -0.04      0.50 o
  -4   0   3       29.21       31.68      1.61 o
  -3   0   3      513.07      536.38      7.26 o
  -2   0   3        1.33        0.64      0.31 o
  -1   0   3      615.18      547.42      9.15 o
   0   0   3       94.17       96.02      2.63 o
   1   0   3      109.50      109.86      2.32 o
   2   0   3      681.68      648.78     13.21 o
   3   0   3       36.42       36.56      4.40 o
   4   0   3      574.56      636.94      7.50 o
   5   0   3      197.05      218.60      3.64 o
   6   0   3       12.90       13.84      1.12 o
   7   0   3        2.31        3.39      1.33 o
   8   0   3      205.28      201.10      4.57 o
   9   0   3       15.96       16.46      1.75 o
  10   0   3       15.95       15.34      4.46 o
  11   0   3        4.81        4.41      2.95 o
 -11   1   3        6.19        8.79      3.33 o
 -10   1   3       39.75       43.61      3.55 o
  -9   1   3       60.97       59.45      3.62 o
  -8   1   3       36.95       40.11      2.85 o
  -7   1   3      128.19      126.56      2.85 o
  -6   1   3       66.46       65.09      1.48 o
  -5   1   3      270.62      287.85      3.07 o
  -4   1   3      260.57      290.82      3.41 o
  -3   1   3      734.57      701.92      5.96 o
  -2   1   3     1201.90     1232.41     12.03 o
  -1   1   3      484.13      421.48      3.92 o
   0   1   3       50.17       44.28      0.88 o
   1   1   3     1390.95     1211.94      9.97 o
   2   1   3      130.17      114.44      1.86 o
   3   1   3      398.28      419.92      3.63 o
   4   1   3      724.53      760.81      5.99 o
   5   1   3      116.94      130.94      2.03 o
   6   1   3       25.18       26.99      1.30 o
   7   1   3       29.07       30.59      1.27 o
   8   1   3        6.02        7.22      1.01 o
   9   1   3       32.20       34.04      2.58 o
  10   1   3        0.94        0.77      1.31 o
  11   1   3       28.38       31.04      3.34 o
 -11   2   3       22.37       20.26      3.35 o
 -10   2   3        8.21        7.24      3.39 o
  -9   2   3       44.64       47.44      2.25 o
  -8   2   3       26.33       25.96      1.49 o
  -7   2   3      141.62      143.03      2.86 o
  -6   2   3       48.91       48.95      1.72 o
  -5   2   3       74.34       79.61      2.11 o
  -4   2   3        2.48        2.07      0.54 o
  -3   2   3      286.87      288.08      3.34 o
  -2   2   3      962.62      953.39      7.73 o
  -1   2   3     1401.91     1344.70      8.46 o
   0   2   3      496.90      516.38      6.16 o
   1   2   3      872.66      831.20      6.63 o
   2   2   3      813.12      836.47      6.83 o
   3   2   3      667.81      700.21      5.52 o
   4   2   3      181.42      181.09      2.34 o
   5   2   3       14.75       19.28      0.92 o
   6   2   3       87.84       93.61      1.92 o
   7   2   3       23.47       21.23      1.35 o
   8   2   3       12.55       11.74      1.25 o
   9   2   3        0.29        1.64      0.89 o
  10   2   3       17.54       18.96      3.15 o
  11   2   3       15.73       16.99      4.00 o
 -10   3   3       33.85       45.42      2.93 o
  -9   3   3       15.79       17.68      1.72 o
  -8   3   3       18.95       19.65      1.46 o
  -7   3   3        4.81        6.47      1.28 o
  -6   3   3       88.41       91.70      2.33 o
  -5   3   3       53.77       51.04      1.68 o
  -4   3   3      379.88      373.95      4.43 o
  -3   3   3       18.14       18.74      0.73 o
  -2   3   3      258.42      240.14      2.84 o
  -1   3   3        8.38        8.62      0.47 o
   0   3   3      285.90      271.95      2.50 o
   1   3   3      303.72      295.99      3.30 o
   2   3   3      409.73      412.48      4.37 o
   3   3   3      368.28      355.29      3.99 o
   4   3   3       50.91       52.54      1.32 o
   5   3   3        9.14        8.88      0.85 o
   6   3   3       54.89       54.00      1.74 o
   7   3   3      108.27      100.60      2.76 o
   8   3   3        8.98        9.25      1.49 o
   9   3   3        0.26        0.59      1.83 o
  10   3   3        5.29        3.73      1.91 o
 -10   4   3        4.35        4.14      1.74 o
  -9   4   3        6.12        5.78      1.34 o
  -8   4   3        0.23       -0.50      0.87 o
  -7   4   3       30.23       29.29      1.66 o
  -6   4   3       34.87       33.94      1.65 o
  -5   4   3       40.17       39.51      1.73 o
  -4   4   3       16.21       14.70      1.06 o
  -3   4   3       15.72       16.25      1.07 o
  -2   4   3       17.08       15.45      0.61 o
  -1   4   3      160.10      160.60      1.91 o
   0   4   3       46.07       50.14      1.06 o
   1   4   3       22.97       24.32      0.82 o
   2   4   3       12.57       13.34      1.03 o
   3   4   3      259.98      248.09      3.88 o
   4   4   3       47.63       49.10      1.56 o
   5   4   3       45.51       42.33      1.58 o
   6   4   3       25.06       23.43      1.53 o
   7   4   3       13.95       13.56      1.68 o
   8   4   3       12.14       13.03      1.98 o
   9   4   3        4.48        6.47      1.62 o
  10   4   3        3.88        3.53      1.93 o
  -9   5   3        0.65       -1.33      1.76 o
  -8   5   3        2.66        1.12      1.13 o
  -7   5   3       27.30       34.24      1.88 o
  -6   5   3       18.22       19.95      1.50 o
  -5   5   3       59.07       62.97      2.16 o
  -4   5   3       50.59       50.86      1.84 o
  -3   5   3      101.02       91.17      2.08 o
  -2   5   3       24.72       24.84      1.16 o
  -1   5   3        5.88        4.18      0.49 o
   0   5   3       33.07       32.83      1.10 o
   1   5   3       25.91       22.75      1.18 o
   2   5   3        9.45        7.83      0.94 o
   3   5   3      144.40      138.34      3.04 o
   4   5   3      264.38      255.17      4.39 o
   5   5   3       14.44       16.01      1.64 o
   6   5   3       45.78       45.29      2.59 o
   7   5   3       24.36       19.19      1.92 o
   8   5   3        4.07        2.82      1.46 o
   9   5   3        5.10        3.29      2.11 o
  -8   6   3        4.91        3.51      1.89 o
  -7   6   3        7.91        6.38      2.36 o
  -6   6   3        8.75        9.23      1.34 o
  -5   6   3       75.86       79.28      2.80 o
  -4   6   3       36.88       41.65      1.71 o
  -3   6   3        2.89        0.97      0.72 o
  -2   6   3       54.39       57.64      1.79 o
  -1   6   3       23.36       21.14      1.18 o
   0   6   3       24.30       21.54      1.44 o
   1   6   3       15.23       14.34      1.11 o
   2   6   3      112.57      110.22      2.82 o
   3   6   3       11.07       10.22      1.26 o
   4   6   3       12.57       13.73      1.67 o
   5   6   3       15.81       14.51      1.59 o
   6   6   3       15.81       15.49      1.65 o
   7   6   3        0.85       -0.16      1.67 o
   8   6   3       19.45       20.69      6.12 o
  -7   7   3       12.68       12.38      2.52 o
  -6   7   3       15.01       14.57      2.49 o
  -5   7   3        0.54        1.24      1.56 o
  -4   7   3        2.88        1.60      0.92 o
  -3   7   3        8.21        9.34      1.13 o
  -2   7   3       34.95       37.14      1.87 o
  -1   7   3       13.52       14.19      1.32 o
   0   7   3       18.26       17.95      1.40 o
   1   7   3       12.61       10.06      1.06 o
   2   7   3        4.28        5.12      1.08 o
   3   7   3       19.05       18.68      1.95 o
   4   7   3        8.75        8.90      1.44 o
   5   7   3        4.18        1.73      2.36 o
   6   7   3        3.83        3.18      2.04 o
  -4   8   3        0.13        4.05      2.57 o
  -3   8   3        0.22        4.52      2.44 o
  -2   8   3       12.23       13.48      3.44 o
  -1   8   3        6.06        4.31      1.74 o
   0   8   3       10.66       10.71      2.57 o
   1   8   3       12.60       12.97      2.53 o
   2   8   3       34.57       45.34      4.68 o
   3   8   3        1.21        1.77      2.25 o
   4   8   3        4.33        1.79      1.95 o
 -11   0   4       62.89       58.51      5.99 o
 -10   0   4        0.64       -0.09      2.51 o
  -9   0   4       24.88       20.09      3.69 o
  -8   0   4       29.24       26.29      3.67 o
  -7   0   4        2.66        1.88      1.00 o
  -6   0   4       30.33       28.43      1.41 o
  -5   0   4      610.72      656.56      7.54 o
  -4   0   4       58.29       58.17      1.60 o
  -3   0   4      167.27      145.48      1.99 o
  -2   0   4      311.66      305.07      3.61 o
  -1   0   4      726.28      792.14     15.60 o
   0   0   4     1229.97     1091.63     12.52 o
   1   0   4     2977.36     2843.25     30.90 o
   2   0   4       31.60       25.97      1.02 o
   3   0   4       18.49       19.76      0.88 o
   4   0   4       30.70       30.54      1.17 o
   5   0   4      238.28      262.54      5.85 o
   6   0   4      234.29      224.30      3.54 o
   7   0   4      111.77      111.70      3.23 o
   8   0   4       19.93       21.54      3.47 o
   9   0   4        1.30        0.73      1.03 o
  10   0   4        1.05        0.05      1.59 o
  11   0   4        3.84        6.54      3.08 o
 -11   1   4       10.07       15.64      2.81 o
 -10   1   4       26.12       29.14      4.21 o
  -9   1   4       29.92       30.19      2.85 o
  -8   1   4       22.38       23.34      1.86 o
  -7   1   4       78.95       77.39      2.28 o
  -6   1   4       35.49       32.79      1.22 o
  -5   1   4      464.73      459.48      4.32 o
  -4   1   4      116.81      119.77      1.86 o
  -3   1   4     2312.26     2388.71     19.34 o
  -2   1   4      938.05      952.98      7.68 o
  -1   1   4     3318.77     3156.72     26.32 o
   0   1   4     1546.14     1422.51     16.58 o
   1   1   4      464.90      431.88      4.33 o
   2   1   4      386.27      367.92      3.58 o
   3   1   4       73.99       72.83      1.28 o
   4   1   4       96.06       90.35      1.58 o
   5   1   4        1.40        1.92      0.48 o
   6   1   4       20.26       20.46      1.01 o
   7   1   4       13.17       11.90      0.91 o
   8   1   4       24.19       23.24      2.36 o
   9   1   4       16.09       13.98      2.10 o
  10   1   4       23.45       24.62      2.26 o
  11   1   4       46.96       37.71      5.33 o
 -11   2   4       63.26       63.65      4.43 o
 -10   2   4        7.64       10.65      2.40 o
  -9   2   4        7.61        4.90      1.35 o
  -8   2   4       11.84        9.98      1.26 o
  -7   2   4       67.00       61.30      2.43 o
  -6   2   4       45.41       45.40      1.60 o
  -5   2   4       50.75       54.48      1.83 o
  -4   2   4       74.38       86.09      1.84 o
  -3   2   4      609.56      627.31      6.09 o
  -2   2   4      413.74      382.08      3.84 o
  -1   2   4       17.25       21.86      0.69 o
   0   2   4      314.32      280.78      4.50 o
   1   2   4      790.92      765.50      6.32 o
   2   2   4      144.83      149.88      2.15 o
   3   2   4     2001.24     1973.74     14.67 o
   4   2   4       42.95       41.05      1.16 o
   5   2   4       16.60       20.84      0.95 o
   6   2   4       22.13       21.33      1.19 o
   7   2   4       45.57       44.42      1.84 o
   8   2   4        2.79        1.65      0.80 o
   9   2   4        7.73        7.29      1.28 o
  10   2   4        1.78        0.12      2.38 o
 -10   3   4        3.47        5.18      2.62 o
  -9   3   4        1.03        2.12      1.09 o
  -8   3   4        1.83       -0.13      0.80 o
  -7   3   4        1.96        1.39      0.77 o
  -6   3   4      148.48      140.91      2.87 o
  -5   3   4       89.37       93.67      2.20 o
  -4   3   4       83.02       80.68      1.93 o
  -3   3   4      130.79      134.90      2.13 o
  -2   3   4       48.32       52.03      1.05 o
  -1   3   4      173.98      181.58      1.99 o
   0   3   4       95.78      103.71      1.42 o
   1   3   4       22.08       27.06      0.95 o
   2   3   4      206.03      197.84      2.74 o
   3   3   4       14.96       15.49      0.90 o
   4   3   4        3.79        2.25      0.59 o
   5   3   4       53.83       53.35      2.01 o
   6   3   4       15.99       16.50      1.14 o
   7   3   4      122.66      120.97      2.73 o
   8   3   4       11.48       12.31      1.40 o
   9   3   4        1.85        0.01      1.41 o
  10   3   4       11.31        5.06      3.67 o
 -10   4   4       31.29       32.03      2.74 o
  -9   4   4       34.12       30.11      1.94 o
  -8   4   4        6.34        5.67      1.36 o
  -7   4   4       36.26       41.09      1.87 o
  -6   4   4       17.98       22.72      1.43 o
  -5   4   4        1.51        1.15      0.68 o
  -4   4   4       15.83       16.66      1.12 o
  -3   4   4       14.27       13.56      0.88 o
  -2   4   4       56.57       56.34      1.40 o
  -1   4   4      106.07      102.62      1.52 o
   0   4   4       47.48       47.82      1.11 o
   1   4   4       76.45       70.50      2.65 o
   2   4   4      137.29      133.90      2.71 o
   3   4   4      274.85      272.67      3.70 o
   4   4   4       11.66       11.01      0.94 o
   5   4   4        8.08        9.61      0.97 o
   6   4   4       86.78       79.01      2.22 o
   7   4   4       20.35       20.25      1.79 o
   8   4   4       21.15       21.67      2.15 o
   9   4   4       14.97       13.31      2.86 o
  -9   5   4        6.51        5.10      1.81 o
  -8   5   4        1.60        1.32      1.12 o
  -7   5   4       59.36       65.63      2.61 o
  -6   5   4       41.24       37.73      1.85 o
  -5   5   4      121.16      122.58      2.87 o
  -4   5   4       65.83       66.12      1.88 o
  -3   5   4      172.21      175.05      3.23 o
  -2   5   4       31.08       34.54      1.33 o
  -1   5   4       46.06       43.49      1.15 o
   0   5   4      131.77      137.23      2.14 o
   1   5   4       85.35       89.19      2.67 o
   2   5   4       17.53       17.31      1.26 o
   3   5   4       66.65       69.44      2.23 o
   4   5   4       62.10       61.06      2.22 o
   5   5   4       24.75       26.67      1.69 o
   6   5   4       32.94       34.80      1.97 o
   7   5   4       42.52       35.24      2.51 o
   8   5   4        3.44        3.50      3.47 o
   9   5   4       11.65        9.25      3.74 o
  -8   6   4       15.39       14.91      2.56 o
  -7   6   4        4.95        9.43      1.95 o
  -6   6   4       52.28       53.50      2.12 o
  -5   6   4       23.66       28.08      1.55 o
  -4   6   4       27.44       31.02      1.55 o
  -3   6   4       12.19       12.82      1.10 o
  -2   6   4       81.58       88.78      2.45 o
  -1   6   4      106.99      109.25      2.62 o
   0   6   4       89.15       84.17      2.03 o
   1   6   4       85.25       85.83      2.53 o
   2   6   4       28.82       28.53      1.92 o
   3   6   4       55.94       52.62      2.18 o
   4   6   4       35.07       37.27      2.92 o
   5   6   4        7.44        7.79      1.55 o
   6   6   4       23.68       23.78      2.69 o
   7   6   4        5.35        4.77      2.00 o
   8   6   4       22.04       25.47      3.21 o
  -6   7   4       16.26       16.69      2.59 o
  -5   7   4       11.02       11.25      1.81 o
  -4   7   4        5.23        5.57      1.86 o
  -3   7   4       12.52       16.53      1.51 o
  -2   7   4       37.71       38.02      1.90 o
  -1   7   4       13.73       14.71      1.55 o
   0   7   4        0.39        0.94      0.96 o
   1   7   4        0.34        0.22      0.94 o
   2   7   4        0.84        1.22      1.10 o
   3   7   4       14.33       11.87      1.50 o
   4   7   4        0.29       -0.34      1.15 o
   5   7   4        4.03        3.83      1.76 o
   6   7   4        4.53        6.41      2.17 o
  -4   8   4        1.08       -0.15      2.22 o
  -3   8   4        5.81        3.83      2.08 o
  -2   8   4        2.58        5.45      3.07 o
  -1   8   4        1.83        0.45      2.84 o
   0   8   4       24.70       25.70      2.30 o
   1   8   4        2.76        3.61      1.36 o
   2   8   4       15.55       18.88      2.57 o
   3   8   4        4.47        5.27      2.58 o
   4   8   4        0.38        1.71      2.69 o
 -11   0   5       19.11       22.88      4.43 o
 -10   0   5       13.45       16.11      3.83 o
  -9   0   5        0.10        0.41      2.22 o
  -8   0   5       31.66       30.76      3.80 o
  -7   0   5       15.59       14.33      4.34 o
  -6   0   5       18.44       21.43      1.28 o
  -5   0   5      293.84      301.12      4.38 o
  -4   0   5      221.96      234.01      2.94 o
  -3   0   5      909.47      905.03     10.47 o
  -2   0   5      124.60      110.12      1.69 o
  -1   0   5        7.13        6.63      0.57 o
   0   0   5       39.43       38.16      1.42 o
   1   0   5      345.32      340.16     12.50 o
   2   0   5      111.83      104.49      2.04 o
   3   0   5        5.67        3.10      0.58 o
   4   0   5      268.48      254.02      4.09 o
   5   0   5      300.80      300.39      4.04 o
   6   0   5       64.80       65.18      1.94 o
   7   0   5       97.29       95.29      3.04 o
   8   0   5        3.20        3.86      1.35 o
   9   0   5        5.71        4.07      1.66 o
  10   0   5       20.53       20.14      2.71 o
 -11   1   5       49.02       53.34      6.06 o
 -10   1   5       11.91       14.79      2.54 o
  -9   1   5        5.33        6.50      1.94 o
  -8   1   5       13.88       16.42      1.67 o
  -7   1   5       24.99       20.89      1.36 o
  -6   1   5       59.52       56.86      1.98 o
  -5   1   5       97.56      106.39      2.59 o
  -4   1   5      161.66      165.30      1.80 o
  -3   1   5     2365.67     2315.97     15.10 o
  -2   1   5       55.35       67.66      1.31 o
  -1   1   5      280.13      295.97      2.66 o
   0   1   5      127.19      117.82      1.48 o
   1   1   5      219.17      212.14      3.24 o
   2   1   5      715.76      673.38      5.79 o
   3   1   5      423.32      420.09      4.26 o
   4   1   5       87.52       96.65      2.26 o
   5   1   5        5.64        7.10      0.66 o
   6   1   5      248.26      233.27      3.09 o
   7   1   5       35.25       38.68      1.57 o
   8   1   5       58.12       56.74      2.65 o
   9   1   5        3.08        3.06      1.09 o
  10   1   5        9.23        8.21      2.28 o
 -11   2   5       42.06       36.89      3.69 o
 -10   2   5        6.43        4.85      2.11 o
  -9   2   5       15.14       20.58      3.40 o
  -8   2   5        7.19        6.89      1.16 o
  -7   2   5       96.77      101.04      2.71 o
  -6   2   5       33.08       32.10      1.57 o
  -5   2   5      133.37      126.49      2.67 o
  -4   2   5      117.08      120.73      2.76 o
  -3   2   5      468.95      447.55      4.04 o
  -2   2   5      595.35      631.74      5.66 o
  -1   2   5      420.84      434.54      3.70 o
   0   2   5      614.79      566.02      5.58 o
   1   2   5      239.18      231.94      2.47 o
   2   2   5       63.65       60.58      1.40 o
   3   2   5       14.47       15.99      0.88 o
   4   2   5      408.64      426.52      4.68 o
   5   2   5      280.85      279.62      3.77 o
   6   2   5       17.33       18.60      1.16 o
   7   2   5      133.18      123.30      2.70 o
   8   2   5       16.88       14.07      1.23 o
   9   2   5        0.14        0.30      1.08 o
  10   2   5        6.62        8.14      1.94 o
 -10   3   5        2.38        4.01      1.67 o
  -9   3   5       45.12       47.41      2.41 o
  -8   3   5       47.83       41.77      2.79 o
  -7   3   5       14.89       15.78      1.46 o
  -6   3   5       21.08       22.46      1.32 o
  -5   3   5       66.94       70.66      2.14 o
  -4   3   5       89.81       85.14      1.80 o
  -3   3   5      263.56      254.30      4.48 o
  -2   3   5      365.34      360.36      4.63 o
  -1   3   5      461.78      458.49      4.08 o
   0   3   5       80.90       86.78      1.53 o
   1   3   5       50.93       49.76      1.64 o
   2   3   5       11.09       11.14      0.68 o
   3   3   5        0.83        1.32      0.52 o
   4   3   5        7.43        5.02      0.71 o
   5   3   5       24.57       24.48      1.41 o
   6   3   5       54.72       47.31      1.75 o
   7   3   5       63.13       67.01      2.54 o
   8   3   5        2.14        1.40      0.97 o
   9   3   5        1.15        2.22      1.25 o
  10   3   5       13.12       10.20      3.17 o
 -10   4   5       22.43       21.59      2.53 o
  -9   4   5       53.01       55.32      4.94 o
  -8   4   5        8.63        6.75      1.37 o
  -7   4   5        6.43        5.01      1.09 o
  -6   4   5      219.94      209.74      3.77 o
  -5   4   5       48.13       49.27      1.64 o
  -4   4   5       67.73       62.92      1.70 o
  -3   4   5       74.27       69.01      1.69 o
  -2   4   5       48.08       54.91      1.57 o
  -1   4   5        1.64        1.02      0.42 o
   0   4   5       41.76       45.10      1.24 o
   1   4   5      130.04      126.08      5.26 o
   2   4   5      318.87      293.57      4.30 o
   3   4   5      177.69      166.05      2.87 o
   4   4   5        7.38        6.40      1.04 o
   5   4   5       71.81       73.76      2.10 o
   6   4   5       14.73       12.30      1.36 o
   7   4   5       37.74       36.15      2.37 o
   8   4   5       17.85       21.77      2.17 o
   9   4   5       20.87       21.60      2.76 o
  -9   5   5        8.82       10.99      2.02 o
  -8   5   5        2.00        2.82      1.34 o
  -7   5   5      131.67      145.98      3.83 o
  -6   5   5       27.67       27.68      1.51 o
  -5   5   5       25.56       26.59      1.42 o
  -4   5   5       10.23        8.93      0.98 o
  -3   5   5       31.17       29.53      2.23 o
  -2   5   5       91.75       89.79      2.01 o
  -1   5   5       68.64       59.12      1.76 o
   0   5   5      227.60      212.47      2.96 o
   1   5   5      120.00      125.82      3.23 o
   2   5   5      229.04      222.52      4.51 o
   3   5   5      110.33      111.00      2.96 o
   4   5   5       66.15       64.57      2.33 o
   5   5   5        7.34        7.68      1.05 o
   6   5   5       14.09       14.04      1.52 o
   7   5   5       26.16       27.62      2.38 o
   8   5   5       16.22       18.95      6.49 o
  -8   6   5       17.20       19.39      2.32 o
  -7   6   5        3.40        4.61      1.89 o
  -6   6   5      125.06      129.14      3.18 o
  -5   6   5       58.58       61.90      2.14 o
  -4   6   5       10.57       13.58      1.20 o
  -3   6   5       40.20       40.06      1.85 o
  -2   6   5       53.47       51.03      1.96 o
  -1   6   5        7.15       10.09      1.24 o
   0   6   5       58.23       67.72      2.32 o
   1   6   5       86.71       84.21      2.27 o
   2   6   5        9.59        7.32      1.33 o
   3   6   5       37.29       36.32      2.72 o
   4   6   5       60.86       67.37      2.85 o
   5   6   5       25.27       28.70      2.32 o
   6   6   5        2.57        6.03      2.58 o
   7   6   5        9.22        5.47      2.10 o
  -6   7   5        1.82        3.14      1.55 o
  -5   7   5        4.55        3.33      1.88 o
  -4   7   5       12.73        8.97      2.09 o
  -3   7   5       44.55       45.79      2.16 o
  -2   7   5       23.88       26.06      1.69 o
  -1   7   5       28.48       27.84      2.23 o
   0   7   5        4.81        5.37      1.40 o
   1   7   5        5.57        6.15      1.22 o
   2   7   5       19.76       23.88      1.76 o
   3   7   5        8.53       11.01      2.08 o
   4   7   5        1.72        1.47      1.43 o
   5   7   5        8.83        9.98      2.35 o
   6   7   5       18.65       19.79      2.92 o
  -4   8   5        0.77       -0.99      3.67 o
  -3   8   5        7.36        5.20      4.02 o
  -2   8   5        0.53        3.76      3.07 o
  -1   8   5        0.52        1.81      2.80 o
   0   8   5       13.28       10.41      3.50 o
   1   8   5        3.57        8.61      3.45 o
   2   8   5        4.42        3.04      1.96 o
   3   8   5        2.30        3.86      1.93 o
 -11   0   6        6.43        6.91      3.57 o
 -10   0   6        0.11       -0.14      2.59 o
  -9   0   6       36.19       39.12      4.56 o
  -8   0   6       19.16       18.85      3.24 o
  -7   0   6       35.55       42.70      2.48 o
  -6   0   6      376.91      387.30      7.18 o
  -5   0   6       71.29       63.49      2.79 o
  -4   0   6       87.99       96.22      1.79 o
  -3   0   6      229.08      196.36      2.84 o
  -2   0   6      124.65      114.58      2.21 o
  -1   0   6      333.36      267.93      3.08 o
   0   0   6       63.52       68.67      1.96 o
   1   0   6     1446.19     1401.75     13.51 o
   2   0   6       27.50       27.98      1.15 o
   3   0   6       32.38       33.51      1.64 o
   4   0   6        4.48        4.21      0.77 o
   5   0   6       64.11       68.77      2.63 o
   6   0   6        0.01        1.42      1.56 o
   7   0   6      188.44      183.33      5.48 o
   8   0   6        1.78        4.52      1.61 o
   9   0   6       33.85       32.78      6.98 o
  10   0   6        5.09        4.84      2.80 o
 -11   1   6       43.07       46.05      3.93 o
 -10   1   6       11.32        6.94      2.15 o
  -9   1   6       41.12       38.24      4.69 o
  -8   1   6       44.85       45.79      2.39 o
  -7   1   6       20.46       22.36      3.54 o
  -6   1   6       42.22       39.72      1.35 o
  -5   1   6       26.32       27.84      1.60 o
  -4   1   6      148.67      167.57      2.19 o
  -3   1   6       55.67       53.45      1.11 o
  -2   1   6      628.08      609.05      5.49 o
  -1   1   6      245.56      221.14      2.62 o
   0   1   6      703.81      652.36      5.00 o
   1   1   6     1102.17     1100.60      8.54 o
   2   1   6      285.06      260.38      3.44 o
   3   1   6      161.25      147.91      2.30 o
   4   1   6       20.44       20.97      0.87 o
   5   1   6      186.48      188.63      2.97 o
   6   1   6      161.13      146.96      3.27 o
   7   1   6      138.83      132.96      2.78 o
   8   1   6       15.14       14.80      1.31 o
   9   1   6        0.80        0.33      1.05 o
  10   1   6        0.64        0.29      2.03 o
 -11   2   6        0.53        1.76      2.20 o
 -10   2   6        0.54        1.43      1.49 o
  -9   2   6       37.26       36.56      2.54 o
  -8   2   6       35.15       28.84      2.11 o
  -7   2   6       70.50       63.98      2.24 o
  -6   2   6       29.65       28.49      1.51 o
  -5   2   6       58.88       61.49      1.45 o
  -4   2   6      112.92      112.28      1.87 o
  -3   2   6       91.10       91.30      1.61 o
  -2   2   6       64.40       70.44      1.26 o
  -1   2   6      283.31      291.65      2.88 o
   0   2   6      994.99     1033.64      8.28 o
   1   2   6      527.21      535.82      5.99 o
   2   2   6      546.78      533.66      4.63 o
   3   2   6      452.56      441.84      4.15 o
   4   2   6      158.04      146.58      2.54 o
   5   2   6      120.15      119.85      3.39 o
   6   2   6        6.62       10.36      1.00 o
   7   2   6        5.93        4.89      0.96 o
   8   2   6       34.29       37.28      1.76 o
   9   2   6        3.24        2.72      1.53 o
  10   2   6       20.49       22.89      4.22 o
 -10   3   6        3.24        3.50      1.63 o
  -9   3   6       17.21       17.37      2.07 o
  -8   3   6       15.18       16.92      1.58 o
  -7   3   6       50.98       49.02      2.98 o
  -6   3   6      176.44      170.76      3.15 o
  -5   3   6      194.13      167.46      2.95 o
  -4   3   6      108.35       97.06      1.82 o
  -3   3   6      191.12      175.00      2.75 o
  -2   3   6       86.29       86.79      1.72 o
  -1   3   6      123.59      117.06      2.42 o
   0   3   6       77.09       62.75      1.36 o
   1   3   6       10.57        9.74      0.82 o
   2   3   6      172.71      175.29      2.38 o
   3   3   6        9.42       11.39      0.89 o
   4   3   6      111.04      109.68      2.31 o
   5   3   6        6.22        6.64      0.89 o
   6   3   6       67.89       62.51      2.64 o
   7   3   6       89.90       92.92      3.67 o
   8   3   6       50.11       44.79      2.71 o
   9   3   6       19.22       16.14      2.20 o
  10   3   6        2.64        3.20      2.60 o
 -10   4   6       18.61       20.80      2.46 o
  -9   4   6       30.27       35.14      2.32 o
  -8   4   6       12.29       13.52      1.62 o
  -7   4   6       11.26       15.71      1.38 o
  -6   4   6      175.93      166.93      3.28 o
  -5   4   6      215.22      206.80      3.54 o
  -4   4   6       29.47       31.66      1.43 o
  -3   4   6       98.52       97.40      2.19 o
  -2   4   6       27.76       26.94      1.22 o
  -1   4   6      511.67      492.74      5.19 o
   0   4   6       32.22       31.03      1.13 o
   1   4   6      402.43      394.84      4.91 o
   2   4   6       24.93       26.16      1.39 o
   3   4   6       24.90       23.50      1.25 o
   4   4   6      122.89      125.99      2.98 o
   5   4   6        7.79        9.25      1.05 o
   6   4   6       32.51       29.08      1.61 o
   7   4   6       50.01       48.44      2.29 o
   8   4   6       40.11       42.88      3.02 o
   9   4   6        7.72        7.44      2.16 o
  -9   5   6        0.55        2.61      1.58 o
  -8   5   6        1.05        1.22      1.44 o
  -7   5   6       90.48       98.50      2.85 o
  -6   5   6        6.44        7.87      1.15 o
  -5   5   6       32.70       32.64      1.66 o
  -4   5   6      139.78      126.97      3.66 o
  -3   5   6       70.63       65.52      2.16 o
  -2   5   6       79.64       84.23      2.51 o
  -1   5   6       74.13       81.87      2.11 o
   0   5   6       34.67       33.99      1.32 o
   1   5   6      226.53      214.04      3.81 o
   2   5   6      187.38      189.41      4.21 o
   3   5   6       13.41       14.06      1.33 o
   4   5   6       19.51       21.60      1.91 o
   5   5   6       25.82       28.70      1.60 o
   6   5   6       92.30       89.13      2.99 o
   7   5   6        6.78        6.24      1.88 o
   8   5   6        2.42        3.79      1.94 o
  -8   6   6       15.22       16.96      2.28 o
  -7   6   6        7.69        7.02      1.73 o
  -6   6   6       38.56       42.95      4.20 o
  -5   6   6       63.40       67.09      2.58 o
  -4   6   6       40.06       45.66      2.24 o
  -3   6   6       39.68       42.74      2.74 o
  -2   6   6        6.30        6.15      1.14 o
  -1   6   6       24.36       24.90      1.47 o
   0   6   6       37.55       37.29      1.91 o
   1   6   6      189.60      189.82      4.87 o
   2   6   6        6.38        5.96      1.80 o
   3   6   6        2.69        0.82      0.89 o
   4   6   6       24.10       24.81      1.80 o
   5   6   6       19.20       19.07      2.02 o
   6   6   6        2.53        0.37      2.44 o
   7   6   6       15.76       18.30      3.17 o
  -6   7   6        1.09        1.74      1.87 o
  -5   7   6        1.83        2.33      1.84 o
  -4   7   6        6.46        6.79      2.00 o
  -3   7   6       29.20       30.71      2.07 o
  -2   7   6        3.50        0.83      1.07 o
  -1   7   6       16.55       15.85      2.20 o
   0   7   6       11.26        9.36      2.10 o
   1   7   6        6.67        5.79      1.39 o
   2   7   6       32.90       36.00      2.40 o
   3   7   6       11.54       10.69      1.71 o
   4   7   6        0.24        0.32      1.28 o
   5   7   6       10.57       11.20      2.43 o
  -3   8   6        2.55       -0.79      2.15 o
  -2   8   6        6.64       10.26      3.70 o
  -1   8   6        2.26        2.76      2.95 o
   0   8   6       14.39       16.25      3.90 o
   1   8   6        6.29        2.06      3.10 o
   2   8   6        0.21        1.30      1.84 o
   3   8   6        4.60        7.65      3.05 o
 -11   0   7        5.39        7.49      3.48 o
 -10   0   7       60.46       41.09      5.25 o
  -9   0   7       18.72       21.84      3.75 o
  -8   0   7       37.45       33.10      4.04 o
  -7   0   7       68.12       69.03      3.09 o
  -6   0   7        6.07        6.03      2.24 o
  -5   0   7       11.17        9.23      0.77 o
  -4   0   7        7.27        8.44      0.85 o
  -3   0   7       20.12       25.28      1.21 o
  -2   0   7        9.27        8.51      0.83 o
  -1   0   7      523.85      493.18      4.99 o
   0   0   7       65.42       73.38      3.00 o
   1   0   7      344.63      324.29      4.32 o
   2   0   7        0.15        1.22      0.73 o
   3   0   7       50.91       55.43      2.00 o
   4   0   7       18.59       15.50      1.18 o
   5   0   7       51.38       52.42      2.07 o
   6   0   7      388.72      365.59      7.87 o
   7   0   7       93.10       94.37      4.14 o
   8   0   7        4.98        7.80      1.85 o
   9   0   7        0.61        2.11      1.73 o
  10   0   7       20.10       18.34      4.03 o
 -11   1   7       13.77       13.81      2.83 o
 -10   1   7        7.50        8.87      2.32 o
  -9   1   7       16.31       14.54      3.35 o
  -8   1   7       11.27        8.84      1.49 o
  -7   1   7       38.47       33.78      2.03 o
  -6   1   7       29.17       27.68      1.10 o
  -5   1   7       76.47       71.26      1.54 o
  -4   1   7       60.73       61.14      1.38 o
  -3   1   7      158.78      159.82      1.88 o
  -2   1   7      488.29      485.79      4.16 o
  -1   1   7      581.88      560.61      4.18 o
   0   1   7      207.89      208.73      2.35 o
   1   1   7       89.88       91.21      1.62 o
   2   1   7       18.23       20.38      0.91 o
   3   1   7       57.47       60.78      1.57 o
   4   1   7      116.82      105.07      2.90 o
   5   1   7       88.77       87.97      1.92 o
   6   1   7       38.08       37.49      1.45 o
   7   1   7       70.04       66.54      1.92 o
   8   1   7       20.21       16.48      1.63 o
   9   1   7       10.23        8.94      1.52 o
  10   1   7       16.17       19.92      4.98 o
 -10   2   7        2.04        2.43      1.70 o
  -9   2   7       31.59       31.31      2.61 o
  -8   2   7       15.04       15.77      1.78 o
  -7   2   7        8.01        5.92      0.88 o
  -6   2   7       23.60       22.61      1.31 o
  -5   2   7       81.07       74.65      1.81 o
  -4   2   7      222.37      216.73      3.52 o
  -3   2   7      454.22      422.04      4.08 o
  -2   2   7        8.67        9.44      0.60 o
  -1   2   7      101.63       99.60      1.50 o
   0   2   7      457.24      414.92      3.92 o
   1   2   7      200.19      208.96      2.79 o
   2   2   7      443.91      457.53      4.27 o
   3   2   7        3.11        5.06      0.59 o
   4   2   7       10.06        8.48      0.85 o
   5   2   7        2.83        3.61      0.74 o
   6   2   7       13.23       12.13      1.09 o
   7   2   7        2.98        2.89      0.85 o
   8   2   7       42.04       41.95      1.92 o
   9   2   7        4.91        1.51      1.36 o
  10   2   7       30.11       30.38      3.39 o
 -10   3   7        3.21        2.91      1.85 o
  -9   3   7       22.56       22.63      2.28 o
  -8   3   7       23.39       23.37      1.55 o
  -7   3   7       44.76       43.73      1.79 o
  -6   3   7       31.10       32.51      1.81 o
  -5   3   7      131.31      131.44      2.62 o
  -4   3   7       25.39       29.50      1.15 o
  -3   3   7       52.87       53.33      1.56 o
  -2   3   7       37.79       36.99      1.29 o
  -1   3   7      363.03      327.79      3.83 o
   0   3   7       29.35       33.27      1.32 o
   1   3   7       56.79       50.81      1.45 o
   2   3   7      159.14      155.71      3.01 o
   3   3   7       13.25       13.64      1.12 o
   4   3   7       56.83       57.49      2.08 o
   5   3   7       57.85       59.16      1.88 o
   6   3   7        0.87        1.95      0.79 o
   7   3   7       42.44       39.42      1.90 o
   8   3   7       20.18       18.63      1.54 o
   9   3   7        7.53        7.55      2.29 o
  -9   4   7       35.27       37.61      2.34 o
  -8   4   7       77.88       75.69      2.51 o
  -7   4   7        3.78        5.04      1.04 o
  -6   4   7       15.23       19.24      1.35 o
  -5   4   7       93.70       98.08      2.81 o
  -4   4   7       30.23       29.65      1.42 o
  -3   4   7       90.44       89.25      2.14 o
  -2   4   7        4.80        2.90      0.82 o
  -1   4   7      134.72      128.49      4.29 o
   0   4   7      158.75      149.88      3.45 o
   1   4   7      424.72      421.34      4.79 o
   2   4   7      170.15      168.03      5.82 o
   3   4   7       58.64       54.27      1.79 o
   4   4   7      177.73      183.89      3.30 o
   5   4   7       55.32       53.13      1.92 o
   6   4   7        2.08        2.12      0.88 o
   7   4   7        5.36        3.25      1.05 o
   8   4   7       10.89        8.61      1.68 o
   9   4   7       23.20       25.17      5.40 o
  -9   5   7        2.98        3.68      1.69 o
  -8   5   7        4.79        2.11      2.21 o
  -7   5   7        1.67        2.63      1.05 o
  -6   5   7       46.29       39.30      2.04 o
  -5   5   7       37.97       39.66      1.80 o
  -4   5   7       37.61       46.42      1.88 o
  -3   5   7        4.69        5.95      1.10 o
  -2   5   7      246.08      225.23      4.19 o
  -1   5   7       41.21       45.29      1.93 o
   0   5   7        1.28        3.39      0.83 o
   1   5   7      135.14      147.27      4.27 o
   2   5   7       64.49       61.06      2.52 o
   3   5   7      110.69      116.64      3.05 o
   4   5   7       14.34       13.20      1.41 o
   5   5   7       17.16       15.39      1.36 o
   6   5   7        9.34       10.30      1.38 o
   7   5   7        7.28        7.07      1.61 o
   8   5   7        6.95        4.26      2.13 o
  -7   6   7       14.33       16.93      3.14 o
  -6   6   7       10.73       11.30      2.35 o
  -5   6   7       11.65        9.69      1.47 o
  -4   6   7       33.18       31.01      3.52 o
  -3   6   7        0.86        0.50      0.92 o
  -2   6   7        7.44        7.38      1.24 o
  -1   6   7        8.03        7.30      1.22 o
   0   6   7        1.56        3.08      1.05 o
   1   6   7      119.41      117.51      3.64 o
   2   6   7        9.91       10.27      1.66 o
   3   6   7       36.45       37.72      2.33 o
   4   6   7       38.12       33.43      2.05 o
   5   6   7        0.72        2.66      1.34 o
   6   6   7        3.94        3.03      1.91 o
   7   6   7        1.82       -0.57      1.78 o
  -6   7   7        5.31        3.99      3.41 o
  -5   7   7       15.94       16.98      2.78 o
  -4   7   7        5.31        6.07      3.05 o
  -3   7   7       26.50       20.28      2.88 o
  -2   7   7       15.88       12.99      1.65 o
  -1   7   7        5.97        6.67      1.63 o
   0   7   7        0.88       -0.32      1.03 o
   1   7   7        8.99        6.81      1.58 o
   2   7   7       21.75       21.53      2.12 o
   3   7   7        6.97        6.03      2.22 o
   4   7   7        6.46        8.65      2.87 o
   5   7   7        1.00       -0.55      1.68 o
  -3   8   7        7.74        5.16      2.63 o
  -2   8   7        5.49        1.55      3.23 o
  -1   8   7        1.89        0.70      3.22 o
   0   8   7        7.73        8.30      3.66 o
   1   8   7       23.48       22.69      4.54 o
   2   8   7        1.94        0.48      1.91 o
 -11   0   8        0.15        1.79      3.38 o
 -10   0   8       65.11       64.63      6.17 o
  -9   0   8        7.58        7.59      3.07 o
  -8   0   8        1.44        1.34      2.32 o
  -7   0   8       33.64       32.10      2.31 o
  -6   0   8        0.63       -0.02      0.90 o
  -5   0   8       23.64       21.08      3.59 o
  -4   0   8      791.04      775.21     11.02 o
  -3   0   8      449.66      434.61      8.53 o
  -2   0   8        0.00       -0.50      0.50 o
  -1   0   8      168.34      158.63      3.49 o
   0   0   8       97.86      117.44      2.37 o
   1   0   8        3.75       10.57      1.45 o
   2   0   8      173.31      169.32      3.08 o
   3   0   8      218.34      205.69      4.37 o
   4   0   8       12.19       14.31      1.81 o
   5   0   8       35.17       35.17      2.48 o
   6   0   8      259.29      253.28      6.50 o
   7   0   8        0.02       -0.40      1.20 o
   8   0   8       25.96       23.26      2.70 o
   9   0   8        0.57       -0.72      2.17 o
  10   0   8       19.25       16.08      3.90 o
 -10   1   8        2.22       -0.80      1.78 o
  -9   1   8        6.25        3.13      1.31 o
  -8   1   8       25.19       19.23      1.84 o
  -7   1   8       12.67       12.33      2.20 o
  -6   1   8      153.68      132.74      2.91 o
  -5   1   8       82.31       79.46      1.68 o
  -4   1   8      126.03      118.45      1.96 o
  -3   1   8       51.91       56.99      1.18 o
  -2   1   8      555.39      542.89      4.53 o
  -1   1   8      233.31      221.80      2.28 o
   0   1   8       30.87       29.36      0.84 o
   1   1   8      210.84      208.59      2.53 o
   2   1   8      114.24      111.52      2.39 o
   3   1   8      173.68      177.68      2.78 o
   4   1   8      204.21      196.83      3.42 o
   5   1   8      101.90      100.07      2.51 o
   6   1   8        2.93        2.57      0.79 o
   7   1   8        3.98        4.15      1.13 o
   8   1   8       38.35       37.67      4.09 o
   9   1   8        0.56        1.89      1.45 o
  10   1   8       34.41       37.74      3.74 o
 -10   2   8        7.19        8.53      2.08 o
  -9   2   8       16.78       14.12      2.24 o
  -8   2   8       13.19       13.94      2.02 o
  -7   2   8       10.17        8.24      1.42 o
  -6   2   8       50.89       45.33      1.62 o
  -5   2   8       50.37       49.55      1.59 o
  -4   2   8       44.48       42.02      1.28 o
  -3   2   8       61.87       61.06      1.55 o
  -2   2   8       58.37       55.60      1.36 o
  -1   2   8       59.13       56.85      1.32 o
   0   2   8       14.05       17.12      0.80 o
   1   2   8      171.35      168.70      2.52 o
   2   2   8       78.20       71.91      1.94 o
   3   2   8       50.07       51.71      1.92 o
   4   2   8       86.54       85.35      2.09 o
   5   2   8        6.29        7.48      1.15 o
   6   2   8       44.70       36.13      1.63 o
   7   2   8        5.33        4.80      0.95 o
   8   2   8       16.28       19.83      1.83 o
   9   2   8        2.75        2.10      1.53 o
 -10   3   8        4.47        2.57      1.70 o
  -9   3   8       21.57       20.37      2.26 o
  -8   3   8        6.76        8.56      2.74 o
  -7   3   8       21.96       19.56      1.36 o
  -6   3   8       11.46       12.42      1.11 o
  -5   3   8       54.82       51.51      1.74 o
  -4   3   8       13.22       13.14      0.89 o
  -3   3   8       61.26       66.02      2.70 o
  -2   3   8      147.82      162.02      2.65 o
  -1   3   8       40.40       42.86      1.61 o
   0   3   8      307.18      273.08      3.94 o
   1   3   8        2.59        2.29      0.60 o
   2   3   8       72.26       70.63      1.79 o
   3   3   8        8.96        8.88      0.90 o
   4   3   8       49.25       53.35      1.83 o
   5   3   8       32.58       33.14      1.71 o
   6   3   8        5.65        6.20      1.03 o
   7   3   8        2.16        2.60      0.93 o
   8   3   8       10.44       11.53      1.52 o
   9   3   8        4.05        5.89      1.56 o
  -9   4   8        9.82        6.45      1.86 o
  -8   4   8       71.51       72.24      2.53 o
  -7   4   8       10.94        9.52      1.18 o
  -6   4   8        9.88       10.47      1.15 o
  -5   4   8       24.57       25.42      1.44 o
  -4   4   8        3.19        3.45      0.81 o
  -3   4   8       50.97       43.84      2.35 o
  -2   4   8       25.55       25.41      1.47 o
  -1   4   8       74.96       74.68      2.22 o
   0   4   8       45.07       41.82      2.80 o
   1   4   8       11.99       11.86      0.97 o
   2   4   8       55.98       51.59      1.96 o
   3   4   8       10.41        9.53      1.00 o
   4   4   8       73.34       72.55      2.41 o
   5   4   8       43.61       37.74      1.77 o
   6   4   8       22.80       20.09      1.49 o
   7   4   8        5.48        5.17      1.61 o
   8   4   8       13.42       14.02      1.93 o
  -8   5   8        0.35        0.71      1.49 o
  -7   5   8        8.78        7.81      1.24 o
  -6   5   8        4.80        2.85      0.96 o
  -5   5   8        2.57        4.41      1.17 o
  -4   5   8        0.58       -0.17      0.78 o
  -3   5   8       62.59       65.42      2.38 o
  -2   5   8       90.36       96.49      2.76 o
  -1   5   8       33.21       28.77      1.70 o
   0   5   8      134.87      140.99      4.46 o
   1   5   8       79.42       80.38      4.32 o
   2   5   8       18.99       20.33      1.55 o
   3   5   8       26.93       30.29      2.09 o
   4   5   8        0.01       -0.14      0.74 o
   5   5   8        3.49        5.28      1.29 o
   6   5   8       12.08       14.67      1.45 o
   7   5   8        2.85        2.37      1.39 o
  -7   6   8       33.07       31.02      3.34 o
  -6   6   8        1.91        0.73      1.57 o
  -5   6   8        2.14        0.52      1.04 o
  -4   6   8       19.22       23.35      1.86 o
  -3   6   8       18.68       18.68      2.03 o
  -2   6   8        9.26        9.69      1.36 o
  -1   6   8        1.75        2.34      1.00 o
   0   6   8        8.87        6.85      1.75 o
   1   6   8        8.09       10.59      1.62 o
   2   6   8       14.38       12.06      1.63 o
   3   6   8       11.18       11.60      1.91 o
   4   6   8       40.97       43.70      2.31 o
   5   6   8       21.16       22.51      2.26 o
   6   6   8       15.20       19.90      3.96 o
  -5   7   8       17.44       21.22      2.99 o
  -4   7   8        4.45        3.22      1.94 o
  -3   7   8       25.73       20.11      2.71 o
  -2   7   8       31.80       34.16      3.02 o
  -1   7   8       17.53       14.86      3.75 o
   0   7   8        1.77        1.30      1.62 o
   1   7   8        7.73        5.35      1.56 o
   2   7   8        5.93        6.98      1.64 o
   3   7   8        5.18        7.67      2.11 o
   4   7   8       12.00        9.62      3.20 o
  -1   8   8       12.52        5.89      3.84 o
   0   8   8        2.27        1.37      3.23 o
 -10   0   9       13.77       12.51      3.74 o
  -9   0   9        1.54       -1.23      2.60 o
  -8   0   9        0.30        1.44      1.30 o
  -7   0   9        1.92        0.68      1.15 o
  -6   0   9       49.76       49.82      3.92 o
  -5   0   9       31.90       39.08      2.44 o
  -4   0   9      436.37      453.02      6.17 o
  -3   0   9       81.16       77.47      2.19 o
  -2   0   9       20.38       23.67      1.48 o
  -1   0   9       37.32       34.36      1.28 o
   0   0   9      389.38      364.58      4.98 o
   1   0   9        1.62        1.76      0.63 o
   2   0   9      351.27      347.66      5.03 o
   3   0   9       58.64       58.12      2.82 o
   4   0   9       34.93       37.13      2.52 o
   5   0   9        0.01       -1.15      1.15 o
   6   0   9        1.29        0.67      1.16 o
   7   0   9        9.68        9.92      2.79 o
   8   0   9        0.12       -1.31      1.46 o
   9   0   9        0.18       -1.83      1.83 o
 -10   1   9        3.39        2.32      2.07 o
  -9   1   9        2.89        3.26      1.46 o
  -8   1   9       11.11       12.34      1.66 o
  -7   1   9       12.35       13.00      1.57 o
  -6   1   9      121.82      100.80      3.21 o
  -5   1   9       62.38       55.14      1.50 o
  -4   1   9       56.46       51.12      1.40 o
  -3   1   9       17.75       17.69      0.86 o
  -2   1   9      212.41      217.33      2.56 o
  -1   1   9      370.29      354.76      3.22 o
   0   1   9       56.95       49.47      1.20 o
   1   1   9        9.27       11.91      0.79 o
   2   1   9       67.94       61.63      1.61 o
   3   1   9        2.95        2.43      0.80 o
   4   1   9      280.39      267.56      3.83 o
   5   1   9      120.31      125.30      2.97 o
   6   1   9       13.99       11.72      1.36 o
   7   1   9        8.20        5.23      1.26 o
   8   1   9       10.50       12.93      1.63 o
   9   1   9        0.29        0.94      1.74 o
 -10   2   9        2.32        2.00      1.54 o
  -9   2   9        8.09       10.27      1.77 o
  -8   2   9       36.72       32.00      2.32 o
  -7   2   9       39.77       37.95      3.42 o
  -6   2   9       64.48       67.88      2.01 o
  -5   2   9       26.19       28.72      1.20 o
  -4   2   9       91.52       83.94      2.02 o
  -3   2   9       87.59       98.11      1.89 o
  -2   2   9       51.62       47.30      1.62 o
  -1   2   9        5.19        3.55      0.60 o
   0   2   9       87.54       93.02      1.72 o
   1   2   9       52.82       51.27      1.36 o
   2   2   9        4.79        4.32      0.65 o
   3   2   9        5.30        5.08      0.70 o
   4   2   9       36.29       31.37      1.45 o
   5   2   9       10.00       10.08      1.09 o
   6   2   9       25.92       23.01      1.62 o
   7   2   9       13.46       11.74      1.28 o
   8   2   9        7.92        6.63      1.66 o
   9   2   9       12.17       14.56      3.15 o
 -10   3   9       22.73       26.66      2.63 o
  -9   3   9       18.33       22.11      2.32 o
  -8   3   9       15.05       18.24      2.03 o
  -7   3   9        5.15        2.37      1.17 o
  -6   3   9       19.16       20.63      1.33 o
  -5   3   9       23.80       22.40      1.30 o
  -4   3   9        5.37        6.54      0.82 o
  -3   3   9       58.65       61.97      2.27 o
  -2   3   9       49.18       46.34      1.77 o
  -1   3   9        7.96        7.32      1.10 o
   0   3   9      170.35      165.05      2.64 o
   1   3   9       31.68       33.34      1.36 o
   2   3   9       53.94       49.39      2.25 o
   3   3   9       71.44       66.96      2.44 o
   4   3   9       25.48       21.99      1.32 o
   5   3   9       14.77       11.98      1.14 o
   6   3   9        7.86        6.35      1.05 o
   7   3   9       13.99       12.63      1.35 o
   8   3   9        5.95        8.49      1.46 o
   9   3   9        0.48        0.61      1.50 o
  -9   4   9        2.87        1.33      1.61 o
  -8   4   9       19.94       23.08      1.69 o
  -7   4   9       31.35       31.69      1.76 o
  -6   4   9        0.23        0.40      0.75 o
  -5   4   9       13.60       12.26      1.16 o
  -4   4   9        3.78        3.23      0.93 o
  -3   4   9       87.87       84.41      2.52 o
  -2   4   9        5.51        3.49      1.39 o
  -1   4   9       33.33       33.02      2.26 o
   0   4   9       35.66       32.93      1.86 o
   1   4   9      105.28      103.04      2.60 o
   2   4   9       39.27       40.09      2.56 o
   3   4   9       15.39       17.47      1.44 o
   4   4   9       52.68       45.27      2.60 o
   5   4   9       15.89       17.54      1.42 o
   6   4   9        3.30        1.35      0.91 o
   7   4   9        5.17        7.16      1.43 o
   8   4   9       18.34       17.34      2.10 o
  -8   5   9       19.21       20.62      2.87 o
  -7   5   9       27.06       29.96      2.47 o
  -6   5   9        7.12        6.28      1.28 o
  -5   5   9        2.87        4.34      1.10 o
  -4   5   9        5.60        5.64      1.10 o
  -3   5   9       22.43       21.32      2.19 o
  -2   5   9       80.81       82.97      2.65 o
  -1   5   9       45.09       51.47      2.13 o
   0   5   9       26.27       26.22      1.86 o
   1   5   9       26.36       32.31      2.64 o
   2   5   9        0.91        0.76      0.84 o
   3   5   9        1.51        3.23      1.24 o
   4   5   9        1.09        1.60      0.84 o
   5   5   9        2.53        2.31      0.97 o
   6   5   9       12.76       11.76      1.81 o
   7   5   9        1.36       -0.50      1.31 o
  -7   6   9        8.09        6.74      2.29 o
  -6   6   9        9.30       11.72      2.47 o
  -5   6   9        2.20        2.37      2.14 o
  -4   6   9        6.12        5.23      1.23 o
  -3   6   9        6.42        3.20      1.34 o
  -2   6   9        9.16        8.42      1.34 o
  -1   6   9        3.99        4.78      1.09 o
   0   6   9        1.41        1.00      1.40 o
   1   6   9       34.26       42.50      3.19 o
   2   6   9        4.06        5.32      1.44 o
   3   6   9        3.64        1.42      1.27 o
   4   6   9        7.02        8.20      1.72 o
   5   6   9       20.72       22.51      4.04 o
   6   6   9        6.19        7.54      2.44 o
  -5   7   9        3.37        3.16      2.07 o
  -4   7   9        0.22        0.00      1.82 o
  -3   7   9        8.59       10.01      2.30 o
  -2   7   9       15.35       14.45      2.38 o
  -1   7   9        5.27        3.31      2.95 o
   0   7   9        4.55        6.68      3.16 o
   1   7   9        8.70        5.16      3.07 o
   2   7   9        4.45        5.13      2.05 o
   3   7   9        0.33        2.06      3.43 o
   4   7   9        2.40        1.72      2.02 o
 -10   0  10        0.83        1.62      3.24 o
  -9   0  10        2.02        1.95      2.71 o
  -8   0  10        1.31        1.05      3.09 o
  -7   0  10        0.10        0.63      1.07 o
  -6   0  10        8.22        7.54      1.56 o
  -5   0  10      145.72      150.17      4.53 o
  -4   0  10       14.99       14.16      1.71 o
  -3   0  10      176.70      169.09      3.47 o
  -2   0  10       10.15       10.09      1.23 o
  -1   0  10       51.69       54.87      3.28 o
   0   0  10       76.89       77.80      1.92 o
   1   0  10      116.17      115.86      2.67 o
   2   0  10      269.12      262.48      5.81 o
   3   0  10       70.40       68.25      3.06 o
   4   0  10      134.34      128.11      4.40 o
   5   0  10      150.13      155.14      7.11 o
   6   0  10        0.81        0.15      1.68 o
   7   0  10       16.57       17.99      2.46 o
   8   0  10       10.88       11.96      3.49 o
   9   0  10        3.51        3.22      2.91 o
 -10   1  10        0.93       -0.61      2.15 o
  -9   1  10        1.11        0.26      1.28 o
  -8   1  10        6.27        7.14      1.49 o
  -7   1  10       12.31        9.01      1.17 o
  -6   1  10      105.74      105.69      2.82 o
  -5   1  10      133.71      124.75      2.92 o
  -4   1  10      238.61      233.14      4.65 o
  -3   1  10       29.34       30.49      1.30 o
  -2   1  10      102.41       92.93      2.17 o
  -1   1  10       57.42       56.00      1.24 o
   0   1  10       22.05       23.43      1.58 o
   1   1  10       45.00       41.88      1.26 o
   2   1  10      120.00      120.61      2.12 o
   3   1  10        4.37        4.43      0.92 o
   4   1  10      179.97      178.86      3.68 o
   5   1  10       51.30       48.84      2.17 o
   6   1  10        2.75        2.45      1.02 o
   7   1  10        8.18        6.57      1.34 o
   8   1  10       21.88       22.54      2.87 o
   9   1  10        4.69        3.53      2.93 o
 -10   2  10       29.62       28.76      2.61 o
  -9   2  10        4.53        4.02      1.56 o
  -8   2  10        6.35        8.28      1.56 o
  -7   2  10        5.67        6.04      1.42 o
  -6   2  10       83.41       82.04      4.07 o
  -5   2  10       95.42       95.07      2.05 o
  -4   2  10       40.16       40.94      1.39 o
  -3   2  10       86.20       82.44      1.99 o
  -2   2  10       16.36       12.99      1.27 o
  -1   2  10       26.18       27.19      1.34 o
   0   2  10       35.40       36.74      1.90 o
   1   2  10       15.53       16.20      0.93 o
   2   2  10      114.62      113.92      2.15 o
   3   2  10       12.02       12.72      1.07 o
   4   2  10       97.90       93.51      2.35 o
   5   2  10        1.29        1.07      0.74 o
   6   2  10       12.38       14.35      1.57 o
   7   2  10        7.35        7.31      1.46 o
   8   2  10        6.14        4.39      1.86 o
   9   2  10        9.84        9.35      2.46 o
  -9   3  10        4.32        0.84      2.12 o
  -8   3  10        9.01        4.97      1.72 o
  -7   3  10       30.95       29.05      2.20 o
  -6   3  10       19.74       16.09      1.34 o
  -5   3  10        5.50        7.46      0.97 o
  -4   3  10       40.21       41.93      1.50 o
  -3   3  10        8.79        7.98      1.05 o
  -2   3  10       53.27       48.60      2.17 o
  -1   3  10       47.98       42.06      2.02 o
   0   3  10       52.94       49.56      2.05 o
   1   3  10       47.62       40.87      1.39 o
   2   3  10       43.37       44.26      1.47 o
   3   3  10       92.40       88.16      3.58 o
   4   3  10        3.40        4.22      0.96 o
   5   3  10       22.36       18.72      1.57 o
   6   3  10        9.94       10.53      1.41 o
   7   3  10        9.22       11.88      1.82 o
   8   3  10        1.92        0.66      1.64 o
  -9   4  10        7.22        7.52      1.93 o
  -8   4  10        4.94        4.95      1.58 o
  -7   4  10        5.86        5.94      1.14 o
  -6   4  10        1.23        0.42      0.75 o
  -5   4  10        8.77        9.60      1.27 o
  -4   4  10       37.57       34.37      2.00 o
  -3   4  10       24.69       23.79      1.68 o
  -2   4  10       13.28       13.75      2.30 o
  -1   4  10        8.40        7.90      1.25 o
   0   4  10       10.83       12.69      1.42 o
   1   4  10       44.45       41.55      2.41 o
   2   4  10       11.66       11.51      1.49 o
   3   4  10       21.09       19.01      1.81 o
   4   4  10       21.83       20.12      1.61 o
   5   4  10        5.81        7.09      1.15 o
   6   4  10        2.01        2.57      1.02 o
   7   4  10        0.18        0.82      1.28 o
  -8   5  10       14.51       10.20      2.59 o
  -7   5  10       15.83       18.42      2.89 o
  -6   5  10       18.78       18.77      2.23 o
  -5   5  10        1.02        1.17      1.14 o
  -4   5  10        0.79        0.87      0.86 o
  -3   5  10        7.77        8.13      1.24 o
  -2   5  10       17.47       19.62      1.58 o
  -1   5  10       16.97       12.31      1.55 o
   0   5  10        3.93        3.56      1.21 o
   1   5  10       20.97       20.02      2.29 o
   2   5  10       14.24       12.76      2.10 o
   3   5  10        3.77        4.63      1.14 o
   4   5  10        4.08        4.12      1.14 o
   5   5  10        2.88        4.14      1.53 o
   6   5  10        3.94        4.38      1.96 o
  -6   6  10       11.29       12.78      2.78 o
  -5   6  10       12.20       16.07      7.26 o
  -4   6  10       14.62       14.32      2.40 o
  -3   6  10        2.49        4.61      1.27 o
  -2   6  10        6.85        5.60      1.21 o
  -1   6  10       16.11       13.16      1.75 o
   0   6  10        0.56       -1.39      1.52 o
   1   6  10       47.13       48.75      3.97 o
   2   6  10       10.87       10.49      2.29 o
   3   6  10        0.71        0.37      1.54 o
   4   6  10        3.02        4.20      1.84 o
   5   6  10       10.41        8.67      3.12 o
  -4   7  10        0.65        0.85      1.80 o
  -3   7  10        2.02        2.88      1.76 o
  -2   7  10        7.97        7.16      2.24 o
  -1   7  10        3.40       -1.60      2.76 o
   0   7  10        5.69        3.20      3.13 o
   1   7  10       17.72       17.92      3.88 o
   2   7  10        4.30        6.44      3.33 o
   3   7  10        8.03        7.68      2.43 o
 -10   0  11        1.88        1.93      3.04 o
  -9   0  11       12.31        9.65      3.40 o
  -8   0  11        0.28       -1.22      1.22 o
  -7   0  11        9.69        7.82      1.73 o
  -6   0  11       37.82       34.48      2.62 o
  -5   0  11      131.97      131.29      4.41 o
  -4   0  11        2.85        1.36      2.31 o
  -3   0  11       67.61       62.52      2.64 o
  -2   0  11       91.32       93.73      2.70 o
  -1   0  11       43.66       41.43      1.82 o
   0   0  11        1.64        1.69      0.71 o
   1   0  11       54.04       47.18      3.87 o
   2   0  11      201.83      206.53      5.30 o
   3   0  11       46.01       46.39      2.84 o
   4   0  11      285.70      295.89      9.73 o
   5   0  11        5.03       10.25      1.82 o
   6   0  11        0.32       -1.68      1.70 o
   7   0  11       34.57       33.69      3.23 o
   8   0  11        4.31        3.80      2.72 o
 -10   1  11        8.50        6.39      2.70 o
  -9   1  11        5.86        4.26      1.60 o
  -8   1  11        5.94        6.26      1.53 o
  -7   1  11        8.33        7.35      1.17 o
  -6   1  11        8.35        9.26      1.32 o
  -5   1  11       12.68       14.74      1.34 o
  -4   1  11      328.04      325.68      4.32 o
  -3   1  11      172.56      182.18      3.03 o
  -2   1  11      123.17      131.85      3.36 o
  -1   1  11       22.70       21.22      0.98 o
   0   1  11       33.25       29.96      2.15 o
   1   1  11      104.63      111.96      2.07 o
   2   1  11      181.52      173.99      3.10 o
   3   1  11       48.78       45.52      1.98 o
   4   1  11       14.37       16.57      1.45 o
   5   1  11       17.01       16.79      1.74 o
   6   1  11        4.07        4.92      1.47 o
   7   1  11        5.59        4.50      1.35 o
   8   1  11       30.90       36.94      3.49 o
  -9   2  11       15.49       13.26      2.05 o
  -8   2  11       37.23       38.01      4.00 o
  -7   2  11       32.95       27.42      2.21 o
  -6   2  11       20.31       24.59      1.62 o
  -5   2  11       66.79       69.52      1.95 o
  -4   2  11       98.13       88.89      2.53 o
  -3   2  11       62.05       59.14      2.07 o
  -2   2  11       36.52       39.26      2.44 o
  -1   2  11       38.98       37.13      1.61 o
   0   2  11        2.46        2.08      0.61 o
   1   2  11       39.75       40.89      1.38 o
   2   2  11       43.97       43.22      1.47 o
   3   2  11       48.41       44.19      1.54 o
   4   2  11      104.65      101.57      2.92 o
   5   2  11        6.14        5.94      1.20 o
   6   2  11        5.40        6.00      1.33 o
   7   2  11        5.73        6.27      1.66 o
   8   2  11        4.79        3.94      2.19 o
  -9   3  11        5.72        7.27      1.78 o
  -8   3  11       26.79       24.51      2.34 o
  -7   3  11       15.83       12.59      1.79 o
  -6   3  11        6.47        8.16      1.10 o
  -5   3  11       20.61       21.56      1.96 o
  -4   3  11       49.70       46.13      1.73 o
  -3   3  11        0.98        2.23      0.99 o
  -2   3  11      116.11      111.32      3.30 o
  -1   3  11       93.06      103.45      3.13 o
   0   3  11        1.34        0.66      0.88 o
   1   3  11       30.89       26.48      1.54 o
   2   3  11       17.57       17.13      1.10 o
   3   3  11       78.66       82.00      3.04 o
   4   3  11       17.15       15.96      1.51 o
   5   3  11       20.04       21.78      1.54 o
   6   3  11        0.57        2.56      1.03 o
   7   3  11        0.38       -1.42      1.42 o
   8   3  11        1.01        0.63      2.79 o
  -8   4  11        1.74        2.55      1.51 o
  -7   4  11        5.84        5.88      1.29 o
  -6   4  11        3.06        2.66      1.01 o
  -5   4  11        1.59        1.82      0.91 o
  -4   4  11       59.38       65.59      2.45 o
  -3   4  11       14.16        9.22      1.23 o
  -2   4  11        6.60        3.72      1.39 o
  -1   4  11       13.88       14.33      1.52 o
   0   4  11       12.81       11.28      1.41 o
   1   4  11       27.67       32.13      2.01 o
   2   4  11       18.26       18.88      1.50 o
   3   4  11        4.32        4.57      1.06 o
   4   4  11        1.68        3.73      1.23 o
   5   4  11        2.64        3.86      1.18 o
   6   4  11        3.40        4.92      1.75 o
   7   4  11        4.05        7.69      1.94 o
  -7   5  11        9.48       12.29      2.67 o
  -6   5  11       12.46       11.28      2.42 o
  -5   5  11        1.24        0.72      1.47 o
  -4   5  11        1.01        0.52      0.97 o
  -3   5  11        3.81        2.99      1.14 o
  -2   5  11       11.61       16.39      1.74 o
  -1   5  11        5.84        4.03      1.24 o
   0   5  11       42.09       44.44      2.43 o
   1   5  11       51.27       52.24      4.39 o
   2   5  11       13.52       16.63      2.34 o
   3   5  11        1.70        0.97      1.22 o
   4   5  11        5.91        7.35      1.59 o
   5   5  11        1.92        2.02      2.03 o
   6   5  11        0.87        1.08      1.34 o
  -6   6  11        2.36        0.56      1.77 o
  -5   6  11        7.51       10.83      2.46 o
  -4   6  11        8.10        4.44      2.12 o
  -3   6  11        5.27        3.69      1.72 o
  -2   6  11        8.03        6.10      1.80 o
  -1   6  11        6.29        6.97      1.74 o
   0   6  11        1.79        2.94      2.58 o
   1   6  11       29.05       21.47      3.81 o
   2   6  11        0.20        4.02      2.74 o
   3   6  11        0.59       -1.38      2.23 o
   4   6  11        1.16        3.35      2.69 o
  -3   7  11        0.94        0.26      2.94 o
  -2   7  11       15.75       22.55      5.91 o
  -1   7  11        5.03       11.31      3.87 o
   0   7  11        2.82        1.71      3.00 o
   1   7  11       10.17        8.78      3.64 o
  -9   0  12       49.13       56.43      5.75 o
  -8   0  12       11.64       11.73      2.08 o
  -7   0  12        8.91        7.72      3.32 o
  -6   0  12       73.34       74.43      3.63 o
  -5   0  12      156.59      149.27      4.87 o
  -4   0  12      124.09      120.62      4.24 o
  -3   0  12        1.14        1.13      1.73 o
  -2   0  12      190.31      185.23      3.98 o
  -1   0  12      129.67      133.40      3.21 o
   0   0  12       10.79       10.83      1.29 o
   1   0  12       36.61       35.01      3.95 o
   2   0  12       30.29       34.38      4.94 o
   3   0  12      318.20      343.47      7.62 o
   4   0  12      108.77      102.18      5.78 o
   5   0  12       20.23       19.01      2.87 o
   6   0  12       42.97       62.05      5.37 o
   7   0  12       40.35       47.25      5.12 o
   8   0  12        0.56       -0.62      2.23 o
  -9   1  12        1.02        0.45      1.74 o
  -8   1  12       48.17       44.85      4.69 o
  -7   1  12       53.45       55.88      2.52 o
  -6   1  12       36.43       37.18      1.96 o
  -5   1  12       50.27       55.89      2.83 o
  -4   1  12      148.71      155.51      3.42 o
  -3   1  12       31.57       33.10      1.50 o
  -2   1  12      122.29      118.50      2.81 o
  -1   1  12      172.26      178.10      2.75 o
   0   1  12       53.58       55.74      1.71 o
   1   1  12      195.09      187.97      2.83 o
   2   1  12       27.90       31.46      1.50 o
   3   1  12      129.33      134.12      2.86 o
   4   1  12        5.97        4.98      1.10 o
   5   1  12       74.48       83.24      3.95 o
   6   1  12        0.06       -0.01      1.01 o
   7   1  12       43.22       51.05      3.81 o
   8   1  12        5.09        7.69      2.31 o
  -9   2  12       18.03       20.28      3.00 o
  -8   2  12       36.66       34.53      2.58 o
  -7   2  12       18.22       16.26      1.94 o
  -6   2  12       23.58       25.01      1.73 o
  -5   2  12      166.23      165.89      3.62 o
  -4   2  12       30.54       33.55      2.10 o
  -3   2  12       41.40       34.43      2.13 o
  -2   2  12       29.30       26.42      1.82 o
  -1   2  12      119.53      121.81      3.37 o
   0   2  12        4.67        2.84      0.78 o
   1   2  12       13.02       13.87      1.33 o
   2   2  12       50.12       49.26      2.33 o
   3   2  12        7.89        8.61      0.96 o
   4   2  12       22.48       21.39      1.68 o
   5   2  12       17.38       19.73      1.73 o
   6   2  12       16.06       12.37      1.62 o
   7   2  12        2.73        2.82      1.83 o
   8   2  12        0.05       -0.41      1.75 o
  -8   3  12        8.61        9.30      1.82 o
  -7   3  12        2.25        2.58      2.04 o
  -6   3  12       12.48        7.34      2.00 o
  -5   3  12       10.89        9.64      1.10 o
  -4   3  12       17.55       17.87      1.44 o
  -3   3  12       11.93        7.30      1.10 o
  -2   3  12       44.25       45.76      2.30 o
  -1   3  12       15.54       13.35      1.47 o
   0   3  12       38.70       34.63      5.05 o
   1   3  12       74.91       69.77      2.06 o
   2   3  12        6.56        4.45      0.80 o
   3   3  12       44.60       43.92      1.87 o
   4   3  12        2.56        0.63      0.86 o
   5   3  12        2.19        2.89      1.13 o
   6   3  12        6.84        4.42      1.79 o
   7   3  12        7.48       12.02      2.46 o
  -8   4  12        2.05        1.91      2.08 o
  -7   4  12        5.80        4.21      1.95 o
  -6   4  12        3.41        4.72      1.23 o
  -5   4  12       11.52       10.72      1.37 o
  -4   4  12       16.90       12.10      1.40 o
  -3   4  12       11.30       10.03      1.48 o
  -2   4  12        0.41        0.62      0.95 o
  -1   4  12       21.84       19.88      1.79 o
   0   4  12        1.63        0.16      1.01 o
   1   4  12       28.23       23.12      3.38 o
   2   4  12       37.46       32.29      1.89 o
   3   4  12        2.75        2.62      0.97 o
   4   4  12        3.89        2.81      1.19 o
   5   4  12        6.37        6.91      1.67 o
   6   4  12        9.11        7.57      2.26 o
  -6   5  12        1.62       -0.15      1.61 o
  -5   5  12        4.80        0.54      1.68 o
  -4   5  12        5.28        8.41      1.39 o
  -3   5  12       14.84       14.82      1.79 o
  -2   5  12        1.04        1.78      1.16 o
  -1   5  12        0.54       -0.18      1.00 o
   0   5  12       27.78       29.87      2.16 o
   1   5  12       27.27       31.90      3.00 o
   2   5  12        3.74        1.62      1.64 o
   3   5  12        0.34       -0.95      2.07 o
   4   5  12        0.55        0.59      1.26 o
   5   5  12        5.76        4.59      2.46 o
  -5   6  12        1.29        3.46      1.89 o
  -4   6  12        7.36        6.73      2.14 o
  -3   6  12       19.22       13.52      2.43 o
  -2   6  12        6.24        4.81      1.70 o
  -1   6  12        8.45       12.12      2.21 o
   0   6  12       15.55       27.14      4.47 o
   1   6  12        1.73        0.61      2.73 o
   2   6  12       13.26       14.88      3.77 o
   3   6  12        3.96        0.73      2.78 o
  -9   0  13       75.91       77.18      6.75 o
  -8   0  13       25.86       28.43      2.82 o
  -7   0  13        6.19        8.48      1.91 o
  -6   0  13        0.11       -1.26      1.26 o
  -5   0  13       15.60       15.11      2.07 o
  -4   0  13      404.82      404.89     10.76 o
  -3   0  13        3.09        2.35      1.41 o
  -2   0  13        2.03        2.98      1.34 o
  -1   0  13      323.81      320.70      6.72 o
   0   0  13      283.62      302.23      5.42 o
   1   0  13      254.24      262.75      5.12 o
   2   0  13        4.41        6.59      1.55 o
   3   0  13       11.30       12.00      1.91 o
   4   0  13       31.42       35.55      2.85 o
   5   0  13        0.00       -0.68      1.39 o
   6   0  13       17.39       16.50      3.45 o
   7   0  13       48.28       56.36      5.63 o
  -9   1  13       33.39       37.96      3.23 o
  -8   1  13       17.33       17.34      2.09 o
  -7   1  13       30.88       33.19      2.02 o
  -6   1  13       34.06       39.90      3.13 o
  -5   1  13        6.96        6.40      1.23 o
  -4   1  13       10.15       12.11      1.35 o
  -3   1  13       97.17      105.82      2.86 o
  -2   1  13      125.77      122.25      2.98 o
  -1   1  13       23.67       24.91      1.27 o
   0   1  13       12.34       11.12      1.17 o
   1   1  13        6.79        7.74      1.01 o
   2   1  13       60.17       58.82      2.10 o
   3   1  13       40.90       45.23      1.88 o
   4   1  13       27.56       30.26      1.71 o
   5   1  13       22.58       24.84      2.50 o
   6   1  13        1.18        1.72      1.51 o
   7   1  13       42.32       39.48      3.49 o
  -8   2  13        6.33        5.21      2.09 o
  -7   2  13        2.03        1.62      1.36 o
  -6   2  13        6.83        5.72      1.21 o
  -5   2  13       23.48       23.17      1.94 o
  -4   2  13       51.47       59.04      2.74 o
  -3   2  13       28.96       27.60      1.68 o
  -2   2  13        2.11        1.96      0.93 o
  -1   2  13       34.40       39.93      2.18 o
   0   2  13       20.86       22.62      1.35 o
   1   2  13       81.07       84.91      2.04 o
   2   2  13       34.18       31.80      1.61 o
   3   2  13       55.16       52.57      2.01 o
   4   2  13       15.09       14.69      1.55 o
   5   2  13       28.92       29.52      2.58 o
   6   2  13        1.76        5.72      1.96 o
   7   2  13        4.21        6.62      4.20 o
  -8   3  13        0.10       -1.63      1.63 o
  -7   3  13       15.50       14.52      2.48 o
  -6   3  13       14.20       12.67      3.78 o
  -5   3  13       22.37       20.77      1.81 o
  -4   3  13        1.44        0.62      0.88 o
  -3   3  13       10.69        9.38      1.25 o
  -2   3  13       28.01       24.67      1.90 o
  -1   3  13       16.19       17.95      1.75 o
   0   3  13       12.28       11.23      1.63 o
   1   3  13       26.92       34.49      1.91 o
   2   3  13       18.27       13.49      1.24 o
   3   3  13       16.17       16.64      1.62 o
   4   3  13        0.65        0.95      1.00 o
   5   3  13        0.41       -0.84      1.19 o
   6   3  13        4.11        4.46      1.99 o
  -7   4  13        0.06        0.31      2.19 o
  -6   4  13        0.53        1.35      1.10 o
  -5   4  13        7.82        7.46      1.31 o
  -4   4  13        6.95        8.07      1.93 o
  -3   4  13        3.77        3.06      1.23 o
  -2   4  13       26.03       28.90      2.25 o
  -1   4  13       11.80       11.87      1.57 o
   0   4  13       15.19       16.88      1.72 o
   1   4  13       29.15       35.18      2.27 o
   2   4  13       17.65       15.52      2.80 o
   3   4  13        6.48        6.07      1.31 o
   4   4  13       14.05       12.37      1.53 o
   5   4  13        5.43        5.29      1.61 o
   6   4  13        1.65        1.64      2.30 o
  -6   5  13        0.75        0.68      1.70 o
  -5   5  13        1.46        3.47      1.85 o
  -4   5  13        3.00        3.05      2.04 o
  -3   5  13        1.00        1.35      1.44 o
  -2   5  13        8.95        9.95      1.64 o
  -1   5  13        9.64       10.17      1.64 o
   0   5  13        1.22        3.40      1.54 o
   1   5  13        0.84        3.50      2.64 o
   2   5  13        3.26        3.91      2.60 o
   3   5  13        7.20        6.83      3.17 o
   4   5  13        2.83        2.61      2.79 o
  -4   6  13        5.36        5.37      2.24 o
  -3   6  13       22.84       30.53      3.19 o
  -2   6  13        1.19        0.88      3.73 o
  -1   6  13        2.60        2.88      1.72 o
   0   6  13        6.78        6.52      3.42 o
   1   6  13        2.62        5.32      3.20 o
   2   6  13        8.45       16.88      3.88 o
  -8   0  14        9.25        6.25      2.08 o
  -7   0  14       69.57       69.66      3.94 o
  -6   0  14        3.04        2.15      1.80 o
  -5   0  14       22.54       20.95      2.43 o
  -4   0  14       18.28       21.55      4.42 o
  -3   0  14        6.15        4.56      2.10 o
  -2   0  14       46.42       46.16      4.29 o
   0   0  14        0.42        2.06      1.08 o
   1   0  14        0.08       -0.21      1.16 o
   2   0  14       22.82       22.26      2.29 o
   3   0  14        0.02        0.74      1.31 o
   4   0  14       16.48       14.55      2.23 o
   5   0  14       37.02       47.27      4.84 o
   6   0  14        0.82        1.50      2.33 o
   7   0  14        6.86        8.75      3.23 o
  -8   1  14        1.34        3.23      1.98 o
  -7   1  14        3.90        3.23      1.19 o
  -6   1  14       15.90       18.39      1.71 o
  -5   1  14        5.23        4.16      1.54 o
  -4   1  14        0.98       -0.30      1.04 o
  -3   1  14       20.33       22.50      1.91 o
  -2   1  14        5.10        3.20      1.14 o
  -1   1  14      137.42      138.86      3.27 o
   0   1  14       23.37       19.00      1.74 o
   1   1  14       16.25       13.92      1.23 o
   2   1  14       11.72       12.39      1.63 o
   3   1  14       12.58       12.39      1.26 o
   4   1  14        7.09        4.21      1.07 o
   5   1  14       10.45       11.91      1.77 o
   6   1  14        1.04        0.15      1.45 o
   7   1  14       18.73       22.39      6.58 o
  -8   2  14        0.79        0.47      1.45 o
  -7   2  14       15.15       15.29      4.43 o
  -6   2  14        7.56        7.44      1.61 o
  -5   2  14        0.48        0.82      1.15 o
  -4   2  14       13.66       13.60      1.76 o
  -3   2  14        1.96        3.90      1.06 o
  -2   2  14       33.77       36.84      1.93 o
  -1   2  14       16.88       14.44      1.63 o
   0   2  14       48.37       49.34      2.12 o
   1   2  14       27.80       29.19      1.79 o
   2   2  14        8.37        8.12      1.10 o
   3   2  14       18.18       21.74      1.52 o
   4   2  14        9.98       10.78      2.20 o
   5   2  14       36.18       40.99      3.29 o
   6   2  14        5.54        6.52      2.17 o
  -7   3  14        2.21        0.10      1.97 o
  -6   3  14        3.46        5.10      1.96 o
  -5   3  14        2.00        3.73      1.43 o
  -4   3  14        1.38        0.05      0.94 o
  -3   3  14        6.04        7.72      1.24 o
  -2   3  14       18.83       16.32      1.78 o
  -1   3  14       84.64       94.92      4.20 o
   0   3  14        3.71        3.37      1.23 o
   1   3  14        4.76        5.20      1.21 o
   2   3  14        5.90        7.36      1.09 o
   3   3  14        4.93        5.88      1.26 o
   4   3  14        3.82        5.60      1.49 o
   5   3  14        5.14        8.73      2.88 o
   6   3  14        2.75        0.01      1.61 o
  -6   4  14        0.05        1.33      1.74 o
  -5   4  14        0.89       -0.41      1.14 o
  -4   4  14        1.42        2.73      1.08 o
  -3   4  14       15.61       14.56      1.57 o
  -2   4  14       27.47       26.80      2.19 o
  -1   4  14        1.98        3.19      1.25 o
   0   4  14        3.35        2.00      1.20 o
   1   4  14        0.16        0.67      1.05 o
   2   4  14       10.20       11.32      3.12 o
   3   4  14        4.83        2.90      1.72 o
   4   4  14        2.00        3.07      1.74 o
   5   4  14       15.28       13.81      2.62 o
  -5   5  14       11.29       12.76      2.60 o
  -4   5  14        0.36        0.21      1.51 o
  -3   5  14        1.89       -0.11      1.84 o
  -2   5  14        8.10        5.46      3.06 o
  -1   5  14       15.10       16.30      2.41 o
   0   5  14       16.41       19.63      3.64 o
   1   5  14        0.25       -0.94      2.37 o
   2   5  14        4.51        2.04      2.77 o
   3   5  14        6.39        4.25      2.83 o
  -1   6  14        2.88        4.44      3.44 o
   0   6  14        1.07       -2.33      2.74 o
  -8   0  15        0.41        3.70      1.81 o
  -7   0  15       12.91       14.62      2.47 o
  -6   0  15        0.11        0.32      1.60 o
  -5   0  15        1.54        1.13      1.63 o
  -4   0  15        4.84        3.96      2.25 o
  -3   0  15       10.26       13.28      2.88 o
  -2   0  15        9.92       11.59      2.90 o
   0   0  15       14.33       15.35      1.90 o
   1   0  15       26.40       25.97      2.92 o
   2   0  15        4.65        4.02      1.34 o
   3   0  15        0.79        1.53      2.60 o
   4   0  15       12.79       13.38      2.32 o
   5   0  15       32.03       35.73      4.53 o
   6   0  15        0.02       -1.99      1.99 o
  -8   1  15        9.91        9.04      1.93 o
  -7   1  15       13.15       16.07      1.76 o
  -6   1  15       10.55        7.01      1.61 o
  -5   1  15        3.06        2.32      1.34 o
  -4   1  15        1.11        0.28      1.13 o
  -3   1  15        1.98        1.40      1.18 o
  -2   1  15       21.27       17.32      3.18 o
  -1   1  15       14.25       16.88      1.81 o
   0   1  15        0.57        1.02      0.79 o
   1   1  15       17.22       17.60      1.34 o
   2   1  15       22.01       22.93      1.53 o
   3   1  15        0.87        1.39      0.91 o
   4   1  15        1.74        1.87      1.08 o
   5   1  15        5.24        6.18      1.91 o
   6   1  15        3.19        2.08      1.76 o
  -7   2  15       12.66       14.26      2.62 o
  -6   2  15        7.62        9.14      1.75 o
  -5   2  15        0.93        0.35      1.20 o
  -4   2  15        7.56       11.72      1.81 o
  -3   2  15        0.12        0.63      0.99 o
  -2   2  15        4.39        3.73      1.12 o
  -1   2  15       15.87       14.57      1.48 o
   0   2  15        0.15       -1.02      1.02 o
   1   2  15        8.77        9.83      1.78 o
   2   2  15        1.21        0.44      0.96 o
   3   2  15        2.09        3.14      1.01 o
   4   2  15        5.59        2.02      1.28 o
   5   2  15        0.65        0.89      1.58 o
  -6   3  15        1.04        1.52      1.84 o
  -5   3  15       17.89       18.34      2.11 o
  -4   3  15        0.60        0.53      0.97 o
  -3   3  15        0.29        0.07      0.94 o
  -2   3  15       34.91       35.64      2.11 o
  -1   3  15       54.19       55.26      3.87 o
   0   3  15        1.00        0.51      1.10 o
   1   3  15        7.68        7.07      1.53 o
   2   3  15        9.67       12.02      2.12 o
   3   3  15        3.88        5.29      1.88 o
   4   3  15        0.89        2.21      1.55 o
   5   3  15        0.68       -0.72      1.43 o
  -5   4  15        6.95        4.80      2.12 o
  -4   4  15        0.23        1.26      1.31 o
  -3   4  15        5.68        7.74      1.68 o
  -2   4  15       25.93       28.01      2.32 o
  -1   4  15        1.13        1.93      1.55 o
   0   4  15        1.36        2.61      2.95 o
   1   4  15        5.09        4.42      1.66 o
   2   4  15        0.00        4.99      2.65 o
   3   4  15        5.75       10.17      2.99 o
   4   4  15        1.56        3.64      2.50 o
  -3   5  15        4.65        2.95      3.11 o
  -2   5  15       14.48        9.38      2.20 o
  -1   5  15       10.39        9.86      2.11 o
   0   5  15        9.63       13.35      2.32 o
   1   5  15        0.19        2.76      2.73 o
   2   5  15        1.56        4.77      2.95 o
  -7   0  16       10.99       12.45      2.65 o
  -6   0  16        4.22        5.39      2.00 o
  -5   0  16        0.35       -1.34      1.99 o
  -4   0  16       26.27       25.44      3.90 o
  -3   0  16        1.32        1.33      1.97 o
  -2   0  16        0.52       -0.26      2.08 o
  -1   0  16       25.09       32.75      4.09 o
   0   0  16        1.49        1.13      1.63 o
   1   0  16        7.45        9.42      1.73 o
   2   0  16       66.20       78.71      3.26 o
   3   0  16        1.29        1.52      1.22 o
   4   0  16        0.49        3.22      2.34 o
   5   0  16        2.73        6.10      2.82 o
  -7   1  16        8.15        9.08      1.85 o
  -6   1  16       16.20       14.04      2.00 o
  -5   1  16        0.56        1.84      1.39 o
  -4   1  16        1.72        2.91      1.35 o
  -3   1  16        2.19        1.02      1.40 o
  -2   1  16        6.66        7.29      2.37 o
  -1   1  16        9.96       11.87      1.75 o
   0   1  16       11.02       16.86      1.63 o
   1   1  16       11.65       11.92      1.34 o
   2   1  16       21.69       26.76      1.70 o
   3   1  16        3.16        1.98      1.10 o
   4   1  16        1.54        2.31      1.27 o
   5   1  16        1.46        3.54      1.81 o
  -6   2  16        3.68        5.57      1.71 o
  -5   2  16        5.33        9.31      2.05 o
  -4   2  16        4.49        5.48      1.57 o
  -3   2  16        5.92        4.54      2.34 o
  -2   2  16       20.04       26.01      2.83 o
  -1   2  16        1.11        0.85      1.48 o
   0   2  16       12.89       11.22      2.21 o
   1   2  16        1.98        2.06      1.30 o
   2   2  16        7.50        7.33      1.57 o
   3   2  16        2.66        3.64      1.41 o
   4   2  16        1.76        0.81      1.47 o
  -6   3  16       14.06       14.48      2.78 o
  -5   3  16       20.83       23.40      2.38 o
  -4   3  16        2.52        3.41      1.43 o
  -3   3  16        1.08        1.78      1.25 o
  -2   3  16        6.15        8.60      1.88 o
  -1   3  16       13.21       16.36      1.93 o
   0   3  16        0.21       -1.23      1.23 o
   1   3  16        2.26        1.22      1.83 o
   2   3  16        7.40        8.99      1.83 o
   3   3  16        1.97        1.54      2.07 o
   4   3  16        1.71       -0.56      1.83 o
  -4   4  16        5.62        8.57      1.83 o
  -3   4  16        0.73        0.57      1.38 o
  -2   4  16       12.99       13.41      2.33 o
  -1   4  16        2.13        2.47      3.55 o
   0   4  16        5.96        9.16      2.13 o
   1   4  16        2.29        2.60      2.11 o
  -6   0  17        0.02       -2.06      2.06 o
  -5   0  17        1.98        6.15      2.75 o
  -4   0  17        6.75       11.38      3.31 o
  -3   0  17        2.03        0.40      2.08 o
  -2   0  17        8.15       12.62      3.30 o
  -1   0  17        2.38        8.81      2.89 o
   0   0  17       13.64       16.06      3.41 o
   1   0  17        6.58        5.96      2.08 o
   2   0  17       22.78       30.82      2.76 o
   3   0  17        0.16       -0.57      1.43 o
   4   0  17        0.89        1.12      2.95 o
  -6   1  17        7.27       10.23      1.93 o
  -5   1  17       13.40       14.03      2.48 o
  -4   1  17        0.95        1.00      1.52 o
  -3   1  17        0.96        2.29      1.87 o
  -2   1  17        7.19        8.49      2.74 o
  -1   1  17        7.57        7.76      1.98 o
   0   1  17       13.02       15.02      1.68 o
   1   1  17        9.28       10.63      1.53 o
   2   1  17       19.36       20.24      2.62 o
   3   1  17        1.79        2.83      1.30 o
   4   1  17        2.36        4.10      1.85 o
  -5   2  17        0.02        0.32      1.38 o
  -4   2  17        3.62        4.20      1.86 o
  -3   2  17        4.29        3.89      2.55 o
  -2   2  17        6.43        7.63      2.01 o
  -1   2  17       11.18       13.87      1.94 o
   0   2  17       13.25       18.40      2.13 o
   1   2  17        0.96        0.42      1.45 o
   2   2  17        6.64        9.53      3.50 o
   3   2  17       12.49       19.29      2.54 o
  -4   3  17       15.50       23.44      2.87 o
  -3   3  17       10.40       13.72      2.35 o
  -2   3  17        1.00       -0.16      1.91 o
  -1   3  17        1.66        1.60      1.68 o
   0   3  17        3.16        1.36      2.14 o
   1   3  17        7.55        4.86      2.44 o
   2   3  17        2.64        3.76      1.64 o
  -2   4  17       14.43       19.57      2.21 o
  -1   4  17        0.15        2.39      2.88 o
   0   4  17        0.72       -0.81      1.73 o
  -5   0  18        1.29        2.80      2.88 o
  -4   0  18        0.36        0.98      2.38 o
  -3   0  18        6.85        7.33      2.88 o
  -2   0  18        7.99        9.79      3.24 o
  -1   0  18        2.86        2.09      2.51 o
   0   0  18        0.34        0.90      2.38 o
   1   0  18        7.54       12.47      3.50 o
   2   0  18        0.00        0.51      1.47 o
   3   0  18        1.73        0.53      2.60 o
  -4   1  18        1.31        1.49      1.65 o
  -3   1  18        0.48        2.04      1.74 o
  -2   1  18        6.19       10.17      2.23 o
  -1   1  18        3.81        4.66      1.83 o
   0   1  18        2.70        5.70      1.99 o
   1   1  18        5.04        7.93      2.17 o
   2   1  18       17.85       20.96      2.23 o
  -4   2  18       31.13       36.87      8.66 o
  -3   2  18        4.96        8.37      2.26 o
  -2   2  18        8.20       11.79      6.31 o
  -1   2  18        9.03       17.27      2.63 o
   0   2  18        0.63        0.76      1.69 o
   1   2  18        8.79        7.10      2.03 o
   2   2  18        0.12        2.08      2.68 o
  -2   3  18       14.58       20.65      3.74 o
  -1   3  18        4.88        9.95      2.19 o
  -2   0  19        2.88       -0.48      2.14 o
  -1   0  19        1.62       -1.59      2.33 o
   0   0  19        0.00       -0.69      2.32 o
  -2   1  19       18.76       29.34     11.47 o
  -1   1  19        1.86        1.30      3.27 o
   0   1  19        1.07        2.43      1.77 o
 
